# Supplementary material for: A review of the genus Takecallis Mastumura in Korea with the description of a new species (Hemiptera, Aphididae)
Source: Zookeys. 2018 Apr 5;(748):131–49. doi: 10.3897/zookeys.748.23140 (PMC5904397; doi:10.3897/zookeys.748.23140)
Supplement: XML Treatment for Takecallis [file zookeys.748.23140-treatment1.xml]

<!DOCTYPE tp:taxon-treatment
  PUBLIC "-//TaxonX//DTD Taxonomic Treatment Publishing DTD v0 20100105//EN" "tax-treatment-NSO.dtd">
<tp:taxon-treatment xmlns:tp="http://www.plazi.org/taxpub"><tp:treatment-meta><kwd-group><label>Taxon classification</label><kwd><named-content xmlns:xlink="http://www.w3.org/1999/xlink" content-type="kingdom">Animalia</named-content></kwd><kwd><named-content xmlns:xlink="http://www.w3.org/1999/xlink" content-type="order">Hemiptera</named-content></kwd><kwd><named-content xmlns:xlink="http://www.w3.org/1999/xlink" content-type="family">Aphididae</named-content></kwd></kwd-group><mixed-citation publication-type="journal"><person-group><name><surname>Lee</surname><given-names>Yerim</given-names></name><name><surname>Lee</surname><given-names>Seunghwan</given-names></name></person-group><article-title>A review of the genus <italic><tp:taxon-name><tp:taxon-name-part taxon-name-part-type="genus" reg="Takecallis">Takecallis</tp:taxon-name-part></tp:taxon-name></italic> Mastumura in Korea with the description of a new species (<tp:taxon-name><tp:taxon-name-part taxon-name-part-type="order">Hemiptera</tp:taxon-name-part></tp:taxon-name>, <tp:taxon-name><tp:taxon-name-part taxon-name-part-type="family">Aphididae</tp:taxon-name-part></tp:taxon-name>)</article-title><source>Zookeys</source><day>5</day><month>4</month><year>2018</year><volume>2018</volume><issue>748</issue><fpage>131</fpage><lpage>149</lpage><pub-id pub-id-type="doi">10.3897/zookeys.748.23140</pub-id></mixed-citation></tp:treatment-meta><tp:nomenclature><tp:taxon-name>
            <tp:taxon-name-part taxon-name-part-type="genus" reg="Takecallis">Takecallis</tp:taxon-name-part>
          </tp:taxon-name><tp:taxon-authority>Mastumura, 1917</tp:taxon-authority><tp:nomenclature-citation-list><tp:nomenclature-citation><tp:taxon-name>
                <tp:taxon-name-part taxon-name-part-type="genus" reg="Takecallis">Takecallis</tp:taxon-name-part>
              </tp:taxon-name><comment>Matsumura, 1917: 354, 373.</comment></tp:nomenclature-citation></tp:nomenclature-citation-list></tp:nomenclature><tp:treatment-sec sec-type="Type-species" id="SECID0EG6AE"><title>Type-species.</title><p>
            <italic><tp:taxon-name><tp:taxon-name-part taxon-name-part-type="genus" reg="Takecallis">Takecallis</tp:taxon-name-part> <tp:taxon-name-part taxon-name-part-type="species" reg="bambusae">bambusae</tp:taxon-name-part></tp:taxon-name></italic> Matsumura, 1917 (= <italic><tp:taxon-name><tp:taxon-name-part taxon-name-part-type="genus" reg="Takecallis">T.</tp:taxon-name-part> <tp:taxon-name-part taxon-name-part-type="species" reg="arundicolens">arundicolens</tp:taxon-name-part></tp:taxon-name></italic>) by original designation.</p></tp:treatment-sec><tp:treatment-sec sec-type="Generic diagnosis" id="SECID0EDAAG"><title>Generic diagnosis.</title><p>Alatae: Morphological features of <italic><tp:taxon-name><tp:taxon-name-part taxon-name-part-type="genus" reg="Takecallis">Takecallis</tp:taxon-name-part></tp:taxon-name></italic> are similar to <italic><tp:taxon-name><tp:taxon-name-part taxon-name-part-type="genus" reg="Subtakecallis">Subtakecallis</tp:taxon-name-part></tp:taxon-name></italic> Raychaudhuri and Pal in having a nose-like processus on the clypeus, and spinal abdominal setae surrounded by cribriform wax glands. However, this genus can be distinguished from the above genus by the following characters: <abbrev xmlns:xlink="http://www.w3.org/1999/xlink" xlink:title="processus terminalis of last antennal segment" id="ABBRID0EXAAG" xlink:type="simple">PT</abbrev>/<abbrev xmlns:xlink="http://www.w3.org/1999/xlink" xlink:title="BASE" id="ABBRID0E2AAG" xlink:type="simple">BASE</abbrev> ≥ 1.00 and spinal abdominal setae often at low elevations. Apterae are unknown.</p><!--PageBreak--></tp:treatment-sec><tp:treatment-sec sec-type="host" id="SECID0EABAG"><title>Host plant.</title><p>
            <italic><tp:taxon-name><tp:taxon-name-part taxon-name-part-type="genus" reg="Takecallis">Takecallis</tp:taxon-name-part></tp:taxon-name></italic> species occur on various bamboos such as <italic><tp:taxon-name><tp:taxon-name-part taxon-name-part-type="genus" reg="Arundinaria">Arundinaria</tp:taxon-name-part></tp:taxon-name></italic> spp., <italic><tp:taxon-name><tp:taxon-name-part taxon-name-part-type="genus" reg="Bambusa">Bambusa</tp:taxon-name-part></tp:taxon-name></italic> spp., <italic><tp:taxon-name><tp:taxon-name-part taxon-name-part-type="genus" reg="Dendrocalamus">Dendrocalamus</tp:taxon-name-part></tp:taxon-name></italic> spp., <italic><tp:taxon-name><tp:taxon-name-part taxon-name-part-type="genus" reg="Pseudosasa">Pseudosasa</tp:taxon-name-part></tp:taxon-name></italic> spp., <italic><tp:taxon-name><tp:taxon-name-part taxon-name-part-type="genus" reg="Phyllostachys">Phyllostachys</tp:taxon-name-part></tp:taxon-name></italic> spp., <italic><tp:taxon-name><tp:taxon-name-part taxon-name-part-type="genus" reg="Pleioblastus">Pleioblastus</tp:taxon-name-part></tp:taxon-name></italic> spp., and <italic><tp:taxon-name><tp:taxon-name-part taxon-name-part-type="genus" reg="Sasa">Sasa</tp:taxon-name-part></tp:taxon-name></italic> spp. (<tp:taxon-name><tp:taxon-name-part taxon-name-part-type="family">Poaceae</tp:taxon-name-part></tp:taxon-name>).</p></tp:treatment-sec><tp:treatment-sec sec-type="distribution" id="SECID0EDDAG"><title>Distribution.</title><p>This genus is native to the Oriental region, but one or more species occur as introduced populations in Australian, Ethiopian, Palearctic, Nearctic, and Neotropical regions.</p></tp:treatment-sec></tp:taxon-treatment>
