# Supplementary material for: A review of the genus Takecallis Mastumura in Korea with the description of a new species (Hemiptera, Aphididae)
Source: Zookeys. 2018 Apr 5;(748):131–49. doi: 10.3897/zookeys.748.23140 (PMC5904397; doi:10.3897/zookeys.748.23140)
Supplement: XML Treatment for Takecallis alba [file zookeys.748.23140-treatment2.xml]

<!DOCTYPE tp:taxon-treatment
  PUBLIC "-//TaxonX//DTD Taxonomic Treatment Publishing DTD v0 20100105//EN" "tax-treatment-NSO.dtd">
<tp:taxon-treatment xmlns:tp="http://www.plazi.org/taxpub"><tp:treatment-meta><kwd-group><label>Taxon classification</label><kwd><named-content xmlns:xlink="http://www.w3.org/1999/xlink" content-type="kingdom">Animalia</named-content></kwd><kwd><named-content xmlns:xlink="http://www.w3.org/1999/xlink" content-type="order">Hemiptera</named-content></kwd><kwd><named-content xmlns:xlink="http://www.w3.org/1999/xlink" content-type="family">Aphididae</named-content></kwd></kwd-group><mixed-citation publication-type="journal"><person-group><name><surname>Lee</surname><given-names>Yerim</given-names></name><name><surname>Lee</surname><given-names>Seunghwan</given-names></name></person-group><article-title>A review of the genus <italic><tp:taxon-name><tp:taxon-name-part taxon-name-part-type="genus" reg="Takecallis">Takecallis</tp:taxon-name-part></tp:taxon-name></italic> Mastumura in Korea with the description of a new species (<tp:taxon-name><tp:taxon-name-part taxon-name-part-type="order">Hemiptera</tp:taxon-name-part></tp:taxon-name>, <tp:taxon-name><tp:taxon-name-part taxon-name-part-type="family">Aphididae</tp:taxon-name-part></tp:taxon-name>)</article-title><source>Zookeys</source><day>5</day><month>4</month><year>2018</year><volume>2018</volume><issue>748</issue><fpage>131</fpage><lpage>149</lpage><pub-id pub-id-type="doi">10.3897/zookeys.748.23140</pub-id></mixed-citation></tp:treatment-meta><tp:nomenclature><tp:taxon-name>
            <tp:taxon-name-part taxon-name-part-type="genus" reg="Takecallis">Takecallis</tp:taxon-name-part>
            <tp:taxon-name-part taxon-name-part-type="species" reg="alba">alba</tp:taxon-name-part>
            <object-id xmlns:xlink="http://www.w3.org/1999/xlink" content-type="zoobank" xlink:type="simple">http://zoobank.org/974AEFD4-E563-4944-8C2B-3039BC4099E9</object-id>
          </tp:taxon-name><tp:taxon-authority>Y. Lee</tp:taxon-authority><tp:taxon-status xmlns:xlink="http://www.w3.org/1999/xlink" xlink:type="simple">sp. n.</tp:taxon-status><xref ref-type="fig" rid="F1">Figs 1A</xref><xref ref-type="fig" rid="F2">, 2</xref><xref ref-type="table" rid="T1">, Table 1</xref></tp:nomenclature><tp:treatment-sec sec-type="material" id="SECID0E4EAG"><title>Material examined.</title><p>Holotype: 1 alate viviparous female, Mt. Hwangbyeong, Pyeongchang-gun, <abbrev xmlns:xlink="http://www.w3.org/1999/xlink" xlink:title="Gangwon-do" xlink:type="simple">GW</abbrev>, South Korea, <named-content xmlns:xlink="http://www.w3.org/1999/xlink" content-type="dwc:verbatimCoordinates" xlink:type="simple"><named-content content-type="geo-json" specific-use="{&#34;type&#34;:&#34;Point&#34;,&#34;coordinates&#34;:[128.687222,37.707500]}" id="NCID0EGFAG" xlink:type="simple">37°42'27"N, 128°41'14"E</named-content></named-content>, on <italic><tp:taxon-name><tp:taxon-name-part taxon-name-part-type="genus" reg="Sasa">Sasa</tp:taxon-name-part></tp:taxon-name></italic> sp., Y. Lee leg., 29.viii.2013, no. 130829YR-11; <italic>Paratypes</italic>: 10 alate viviparous females, same data as the holotype; 7 alate viviparous females, Mungyeong-eup, Mungyeong-si, <abbrev xmlns:xlink="http://www.w3.org/1999/xlink" xlink:title="Gyeongsangnam-do" xlink:type="simple">GN</abbrev>, South Korea, <named-content xmlns:xlink="http://www.w3.org/1999/xlink" content-type="dwc:verbatimCoordinates" xlink:type="simple"><named-content content-type="geo-json" specific-use="{&#34;type&#34;:&#34;Point&#34;,&#34;coordinates&#34;:[128.158056,36.786389]}" id="NCID0EXFAG" xlink:type="simple">36°47'11"N, 128°09'29"E</named-content></named-content>, on <italic><tp:taxon-name><tp:taxon-name-part taxon-name-part-type="genus" reg="Pseudosasa">Pseudosasa</tp:taxon-name-part></tp:taxon-name></italic> sp., S. Lee leg., 18.v.2005, no. 050518SH-38; 6 alate viviparous females, Mt. Hwangbyeong, Pyeongchang-gun, <abbrev xmlns:xlink="http://www.w3.org/1999/xlink" xlink:title="Gangwon-do" xlink:type="simple">GW</abbrev>, South Korea, <named-content xmlns:xlink="http://www.w3.org/1999/xlink" content-type="dwc:verbatimCoordinates" xlink:type="simple"><named-content content-type="geo-json" specific-use="{&#34;type&#34;:&#34;Point&#34;,&#34;coordinates&#34;:[128.687222,37.707500]}" id="NCID0EGGAG" xlink:type="simple">37°42'27"N, 128°41'14"E</named-content></named-content>, on <italic><tp:taxon-name><tp:taxon-name-part taxon-name-part-type="genus" reg="Sasa">Sasa</tp:taxon-name-part></tp:taxon-name></italic> sp., Y. Lee leg., 15.viii.2013, no. 130815YR-12; 5 alate viviparous females, Mt. Deokyousan, Muju-gun, JB, South Korea, <named-content xmlns:xlink="http://www.w3.org/1999/xlink" content-type="dwc:verbatimCoordinates" xlink:type="simple"><named-content content-type="geo-json" specific-use="{&#34;type&#34;:&#34;Point&#34;,&#34;coordinates&#34;:[127.814167,35.906389]}" id="NCID0EVGAG" xlink:type="simple">35°54'23"N, 127°48'51"E</named-content></named-content>, on <italic><tp:taxon-name><tp:taxon-name-part taxon-name-part-type="genus" reg="Pseudosasa">Pseudosasa</tp:taxon-name-part></tp:taxon-name></italic> sp., H. Lee leg., 30.vi.2014, no. 140630YR-2; 2 alate viviparous females, Inje-gun, Hangye-ri, Hangyeryng, <abbrev xmlns:xlink="http://www.w3.org/1999/xlink" xlink:title="Gangwon-do" xlink:type="simple">GW</abbrev>, South Korea, <named-content xmlns:xlink="http://www.w3.org/1999/xlink" content-type="dwc:verbatimCoordinates" xlink:type="simple"><named-content content-type="geo-json" specific-use="{&#34;type&#34;:&#34;Point&#34;,&#34;coordinates&#34;:[128.413611,38.108611]}" id="NCID0EEHAG" xlink:type="simple">38°6'31"N, 128°24'49"E</named-content></named-content>, on <italic><tp:taxon-name><tp:taxon-name-part taxon-name-part-type="genus" reg="Sasa">Sasa</tp:taxon-name-part></tp:taxon-name></italic> sp., Y. Lee leg., 15.vi.2015, no. 150615YR-3.</p></tp:treatment-sec><tp:treatment-sec sec-type="etymology" id="SECID0EQHAG"><title>Etymology.</title><p>The species name <italic>alba</italic> is derived from Latin, referring to its pale body color.</p></tp:treatment-sec><tp:treatment-sec sec-type="diagnosis" id="SECID0EAIAG"><title>Diagnosis.</title><p>
            <italic><tp:taxon-name><tp:taxon-name-part taxon-name-part-type="genus" reg="Takecallis">T.</tp:taxon-name-part> <tp:taxon-name-part taxon-name-part-type="species" reg="alba">alba</tp:taxon-name-part></tp:taxon-name></italic> sp. n. is morphologically close to <italic><tp:taxon-name><tp:taxon-name-part taxon-name-part-type="genus" reg="Takecallis">T.</tp:taxon-name-part> <tp:taxon-name-part taxon-name-part-type="species" reg="assumenta">assumenta</tp:taxon-name-part></tp:taxon-name></italic> Qiao and Zhang and <italic><tp:taxon-name><tp:taxon-name-part taxon-name-part-type="genus" reg="Takecallis">T.</tp:taxon-name-part> <tp:taxon-name-part taxon-name-part-type="species" reg="affinis">affinis</tp:taxon-name-part></tp:taxon-name></italic> Ghosh. However, this species can be distinguished from the latter two species by the following characters: <abbrev xmlns:xlink="http://www.w3.org/1999/xlink" xlink:title="URS" id="ABBRID0EHJAG" xlink:type="simple">URS</abbrev> with four accessory setae (accessory setae absent in <italic><tp:taxon-name><tp:taxon-name-part taxon-name-part-type="genus" reg="Takecallis">T.</tp:taxon-name-part> <tp:taxon-name-part taxon-name-part-type="species" reg="assumenta">assumenta</tp:taxon-name-part></tp:taxon-name></italic>, two accessory setae in <italic><tp:taxon-name><tp:taxon-name-part taxon-name-part-type="genus" reg="Takecallis">T.</tp:taxon-name-part> <tp:taxon-name-part taxon-name-part-type="species" reg="affinis">affinis</tp:taxon-name-part></tp:taxon-name></italic>), <abbrev xmlns:xlink="http://www.w3.org/1999/xlink" xlink:title="URS" id="ABBRID0EBKAG" xlink:type="simple">URS</abbrev> 0.45–0.50 × <abbrev xmlns:xlink="http://www.w3.org/1999/xlink" xlink:title="second segment of hind tarsus" id="ABBRID0EFKAG" xlink:type="simple">HT 2</abbrev> (0.43 in <italic><tp:taxon-name><tp:taxon-name-part taxon-name-part-type="genus" reg="Takecallis">T.</tp:taxon-name-part> <tp:taxon-name-part taxon-name-part-type="species" reg="assumenta">assumenta</tp:taxon-name-part></tp:taxon-name></italic>, 0.32–0.41 in <italic><tp:taxon-name><tp:taxon-name-part taxon-name-part-type="genus" reg="Takecallis">T.</tp:taxon-name-part> <tp:taxon-name-part taxon-name-part-type="species" reg="affinis">affinis</tp:taxon-name-part></tp:taxon-name></italic>), <abbrev xmlns:xlink="http://www.w3.org/1999/xlink" xlink:title="antennae" id="ABBRID0E6KAG" xlink:type="simple">ANT</abbrev> III with 4–7 transversely elliptical secondary rhinaria densely concentrated on very short dark section of proximal 3rd of <abbrev xmlns:xlink="http://www.w3.org/1999/xlink" xlink:title="antennae" id="ABBRID0EDLAG" xlink:type="simple">ANT</abbrev> III (6–10 elliptical secondary rhinaria, on basal 1/3 of the segment in <italic><tp:taxon-name><tp:taxon-name-part taxon-name-part-type="genus" reg="Takecallis">T.</tp:taxon-name-part> <tp:taxon-name-part taxon-name-part-type="species" reg="assumenta">assumenta</tp:taxon-name-part></tp:taxon-name></italic>, 10–16 subcircular secondary rhinaria on basal 2/5 of the segment in <italic><tp:taxon-name><tp:taxon-name-part taxon-name-part-type="genus" reg="Takecallis">T.</tp:taxon-name-part> <tp:taxon-name-part taxon-name-part-type="species" reg="affinis">affinis</tp:taxon-name-part></tp:taxon-name></italic>).</p></tp:treatment-sec><tp:treatment-sec sec-type="description" id="SECID0E4LAG"><title>Description.</title><p>
            <italic>Alate viviparous female</italic>: <italic>Color in life</italic>. Head pale to yellow, compound eye red. <abbrev xmlns:xlink="http://www.w3.org/1999/xlink" xlink:title="antennae" id="ABBRID0EHMAG" xlink:type="simple">ANT</abbrev> pale, marginal border of <abbrev xmlns:xlink="http://www.w3.org/1999/xlink" xlink:title="antennae" id="ABBRID0ELMAG" xlink:type="simple">ANT</abbrev> I-II dusky, the top end of 1/3 of the segment, and distal joint of <abbrev xmlns:xlink="http://www.w3.org/1999/xlink" xlink:title="antennae" id="ABBRID0EPMAG" xlink:type="simple">ANT</abbrev> III dark, distal joint of <abbrev xmlns:xlink="http://www.w3.org/1999/xlink" xlink:title="antennae" id="ABBRID0ETMAG" xlink:type="simple">ANT</abbrev> IV - <abbrev xmlns:xlink="http://www.w3.org/1999/xlink" xlink:title="BASE" id="ABBRID0EXMAG" xlink:type="simple">BASE</abbrev> dusky. Thorax and <abbrev xmlns:xlink="http://www.w3.org/1999/xlink" xlink:title="abdominal tergite" xlink:type="simple">ABD TERG</abbrev> pale yellow to bright yellow. Legs pale, distal 2/5 of <abbrev xmlns:xlink="http://www.w3.org/1999/xlink" xlink:title="hind femur" id="ABBRID0E2MAG" xlink:type="simple">FEM</abbrev> with dark spot, tarsi dark. Wing veins dark, margins of wing veins with dark spots. <abbrev xmlns:xlink="http://www.w3.org/1999/xlink" xlink:title="siphunculus" id="ABBRID0E6MAG" xlink:type="simple">SIPH</abbrev> pale. Cauda slightly dark. Entire body covered with white wax.</p><p>
            <italic>Morphology</italic>. Body oval, <abbrev xmlns:xlink="http://www.w3.org/1999/xlink" xlink:title="body length" id="ABBRID0EHNAG" xlink:type="simple">BL</abbrev> 2.08–2.51 mm long. Head with three pairs of anterior and two pairs of posterior short and pointed discal setae about 0.02–0.03 mm long, median protrusion on frons developed, epicranial suture and antennal tubercle developed, head dorsum without tubercles. <abbrev xmlns:xlink="http://www.w3.org/1999/xlink" xlink:title="antennae" id="ABBRID0ELNAG" xlink:type="simple">ANT</abbrev> 6-segmented, 1.48–1.70 × <abbrev xmlns:xlink="http://www.w3.org/1999/xlink" xlink:title="body length" id="ABBRID0EPNAG" xlink:type="simple">BL</abbrev>, <abbrev xmlns:xlink="http://www.w3.org/1999/xlink" xlink:title="antennae" id="ABBRID0ETNAG" xlink:type="simple">ANT</abbrev> III longest with 4–7 transversely elliptical secondary rhinaria in a row on the top end of 1/3 of the segment, <abbrev xmlns:xlink="http://www.w3.org/1999/xlink" xlink:title="longest setae on ANT" xlink:type="simple">Ls ANT</abbrev> III 0.25–0.50 × <abbrev xmlns:xlink="http://www.w3.org/1999/xlink" xlink:title="basal diameter of ANT" id="ABBRID0E2NAG" xlink:type="simple">BD III</abbrev>, <abbrev xmlns:xlink="http://www.w3.org/1999/xlink" xlink:title="antennae" id="ABBRID0E6NAG" xlink:type="simple">ANT</abbrev> IV-VI imbricated, <abbrev xmlns:xlink="http://www.w3.org/1999/xlink" xlink:title="antennae" id="ABBRID0EDOAG" xlink:type="simple">ANT</abbrev> IV without secondary rhinaria, <abbrev xmlns:xlink="http://www.w3.org/1999/xlink" xlink:title="antennae" id="ABBRID0EHOAG" xlink:type="simple">ANT</abbrev> IV longer than <abbrev xmlns:xlink="http://www.w3.org/1999/xlink" xlink:title="antennae" id="ABBRID0ELOAG" xlink:type="simple">ANT</abbrev> V, <abbrev xmlns:xlink="http://www.w3.org/1999/xlink" xlink:title="processus terminalis of last antennal segment" id="ABBRID0EPOAG" xlink:type="simple">PT</abbrev> 0.89–1.11 × <abbrev xmlns:xlink="http://www.w3.org/1999/xlink" xlink:title="BASE" id="ABBRID0ETOAG" xlink:type="simple">BASE</abbrev>. Clypeus with nose-like processus bearing two hairs. Rostrum very short, barely reaching to fore coxae, <abbrev xmlns:xlink="http://www.w3.org/1999/xlink" xlink:title="URS" id="ABBRID0EXOAG" xlink:type="simple">URS</abbrev> short blunted, 0.05 mm long with four accessory setae, <abbrev xmlns:xlink="http://www.w3.org/1999/xlink" xlink:title="URS" id="ABBRID0E2OAG" xlink:type="simple">URS</abbrev> 0.13–0.15 × <abbrev xmlns:xlink="http://www.w3.org/1999/xlink" xlink:title="BASE" id="ABBRID0E6OAG" xlink:type="simple">BASE</abbrev>, 0.45–0.50 × <abbrev xmlns:xlink="http://www.w3.org/1999/xlink" xlink:title="second segment of hind tarsus" id="ABBRID0EDPAG" xlink:type="simple">HT 2</abbrev>. Thorax smooth without tubercles. Fore coxae enlarged. Longest setae on <abbrev xmlns:xlink="http://www.w3.org/1999/xlink" xlink:title="hind tibiae" id="ABBRID0EHPAG" xlink:type="simple">TIB</abbrev> 0.06–1.00 × middle width of <abbrev xmlns:xlink="http://www.w3.org/1999/xlink" xlink:title="hind tibiae" id="ABBRID0ELPAG" xlink:type="simple">TIB</abbrev>, first tarsal segments with 6–7 setae, <abbrev xmlns:xlink="http://www.w3.org/1999/xlink" xlink:title="second segment of hind tarsus" id="ABBRID0EPPAG" xlink:type="simple">HT 2</abbrev> 0.10–0.11 mm long. Wing vein <abbrev xmlns:xlink="http://www.w3.org/1999/xlink" xlink:title="pterostigma" id="ABBRID0ETPAG" xlink:type="simple">Pts</abbrev> of forewing slightly dark, margins of wing veins Cu1b, Cu1a, and <abbrev xmlns:xlink="http://www.w3.org/1999/xlink" xlink:title="media" xlink:type="simple">M</abbrev> with dark spots. Dorsal <abbrev xmlns:xlink="http://www.w3.org/1999/xlink" xlink:title="abdominal tergite" xlink:type="simple">ABD TERG</abbrev> I–VII with a pair of spinal setae on small elevations, <abbrev xmlns:xlink="http://www.w3.org/1999/xlink" xlink:title="abdominal tergite" xlink:type="simple">ABD TERG</abbrev> VIII with a pair of spinal setae on a single elevation, <abbrev xmlns:xlink="http://www.w3.org/1999/xlink" xlink:title="abdominal tergite" xlink:type="simple">ABD TERG</abbrev> margin I–IV with a single seta on cone-shaped marginal tubercle, 4th marginal tubercle 0.04–0.05mm. <abbrev xmlns:xlink="http://www.w3.org/1999/xlink" xlink:title="siphunculus" id="ABBRID0EXPAG" xlink:type="simple">SIPH</abbrev> cylindrical 0.08–0.11 mm long, bearing 0.03–0.05 mm of <!--PageBreak-->single seta. Cauda knobbed 0.12–0.14 mm long with 9–12 setae. Anal plate bilobed, each lobe with 7–10 setae.</p><fig id="F1" position="float" orientation="portrait"><label>Figure 1.</label><caption><p>Photographs of live <italic><tp:taxon-name><tp:taxon-name-part taxon-name-part-type="genus" reg="Takecallis">Takecallis</tp:taxon-name-part></tp:taxon-name></italic> spp. <bold>A</bold> alate viviparous female of <italic><tp:taxon-name><tp:taxon-name-part taxon-name-part-type="genus" reg="Takecallis">T.</tp:taxon-name-part> <tp:taxon-name-part taxon-name-part-type="species" reg="alba">alba</tp:taxon-name-part></tp:taxon-name></italic> sp. n. <bold>B</bold> alate viviparous female of <italic><tp:taxon-name><tp:taxon-name-part taxon-name-part-type="genus" reg="Takecallis">T.</tp:taxon-name-part> <tp:taxon-name-part taxon-name-part-type="species" reg="arundicolens">arundicolens</tp:taxon-name-part></tp:taxon-name></italic> <bold>C</bold> alate viviparous female of <italic><tp:taxon-name><tp:taxon-name-part taxon-name-part-type="genus" reg="Takecallis">T.</tp:taxon-name-part> <tp:taxon-name-part taxon-name-part-type="species" reg="arundinariae">arundinariae</tp:taxon-name-part></tp:taxon-name></italic>.</p></caption><graphic xmlns:xlink="http://www.w3.org/1999/xlink" xlink:href="zookeys-748-131-g001.jpg" position="float" orientation="portrait" xlink:type="simple" id="oo_195305.jpg"/></fig><fig id="F2" position="float" orientation="portrait"><label>Figure 2.</label><caption><p>Alate viviparous female of <italic><tp:taxon-name><tp:taxon-name-part taxon-name-part-type="genus" reg="Takecallis">T.</tp:taxon-name-part> <tp:taxon-name-part taxon-name-part-type="species" reg="alba">alba</tp:taxon-name-part></tp:taxon-name></italic> sp. n.: <bold>A</bold> body <bold>B</bold> dorsal <abbrev xmlns:xlink="http://www.w3.org/1999/xlink" xlink:title="abdominal tergite" xlink:type="simple">ABD TERG</abbrev> <bold>C</bold> head <bold>D</bold> cauda <bold>E</bold> anal plate <bold>F</bold> forewing <bold>G</bold> <abbrev xmlns:xlink="http://www.w3.org/1999/xlink" xlink:title="URS" id="ABBRID0EZSAG" xlink:type="simple">URS</abbrev> <bold>H</bold> <abbrev xmlns:xlink="http://www.w3.org/1999/xlink" xlink:title="second segment of hind tarsus" id="ABBRID0E6SAG" xlink:type="simple">HT 2</abbrev> <bold>I</bold> <abbrev xmlns:xlink="http://www.w3.org/1999/xlink" xlink:title="siphunculus" id="ABBRID0EFTAG" xlink:type="simple">SIPH</abbrev> <bold>J</bold> 4th marginal tubercle <bold>K</bold> <abbrev xmlns:xlink="http://www.w3.org/1999/xlink" xlink:title="antennae" id="ABBRID0ENTAG" xlink:type="simple">ANT</abbrev>.</p></caption><graphic xmlns:xlink="http://www.w3.org/1999/xlink" xlink:href="zookeys-748-131-g002.jpg" position="float" orientation="portrait" xlink:type="simple" id="oo_195306.jpg"/></fig></tp:treatment-sec><tp:treatment-sec sec-type="distribution" id="SECID0EWTAG"><title>Distribution.</title><p>This species has so far been collected from Gyeongsangnam-do, Gangwon-do, and Jeollanam-do of South Korea.</p><!--PageBreak--></tp:treatment-sec><tp:treatment-sec sec-type="host" id="SECID0E3TAG"><title>Host plants.</title><p>This species feeds on the underside of leaves of <italic><tp:taxon-name><tp:taxon-name-part taxon-name-part-type="genus" reg="Pseudosasa">Pseudosasa</tp:taxon-name-part></tp:taxon-name></italic> sp., and <italic><tp:taxon-name><tp:taxon-name-part taxon-name-part-type="genus" reg="Sasa">Sasa</tp:taxon-name-part></tp:taxon-name></italic> spp. (<tp:taxon-name><tp:taxon-name-part taxon-name-part-type="family">Poaceae</tp:taxon-name-part></tp:taxon-name>). The host plants were identified by the first author using <xref ref-type="bibr" rid="B24">Lee (2003)</xref>.</p></tp:treatment-sec><tp:treatment-sec sec-type="remarks" id="SECID0EZUAG"><title>Remarks.</title><p>This species was first referred to as <italic><tp:taxon-name><tp:taxon-name-part taxon-name-part-type="genus" reg="Takecallis">Takecallis</tp:taxon-name-part></tp:taxon-name></italic> sp. in <xref ref-type="bibr" rid="B23">Lee et al. 2017</xref>.</p></tp:treatment-sec><tp:treatment-sec><!--Section generated to contain objects referenced in tp:taxon-treatment.--><table-wrap id="T1" position="float" orientation="portrait"><label>Table 1.</label><caption><p>Biometric data of <italic><tp:taxon-name><tp:taxon-name-part taxon-name-part-type="genus" reg="Takecallis">Takecallis</tp:taxon-name-part></tp:taxon-name></italic> species in Korea.</p></caption><table rules="all"><tbody><tr><th rowspan="2" colspan="1"/><th rowspan="2" colspan="1">Body parts</th><th rowspan="1" colspan="1">
              <italic><tp:taxon-name><tp:taxon-name-part taxon-name-part-type="genus" reg="Takecallis">T.</tp:taxon-name-part> <tp:taxon-name-part taxon-name-part-type="species" reg="alba">alba</tp:taxon-name-part></tp:taxon-name></italic> sp. n.</th><th rowspan="1" colspan="1">
              <italic><tp:taxon-name><tp:taxon-name-part taxon-name-part-type="genus" reg="Takecallis">T.</tp:taxon-name-part> <tp:taxon-name-part taxon-name-part-type="species" reg="arundicolens">arundicolens</tp:taxon-name-part></tp:taxon-name></italic>
            </th><th rowspan="1" colspan="1">
              <italic><tp:taxon-name><tp:taxon-name-part taxon-name-part-type="genus" reg="Takecallis">T.</tp:taxon-name-part> <tp:taxon-name-part taxon-name-part-type="species" reg="arundinariae">arundinariae</tp:taxon-name-part></tp:taxon-name></italic>
            </th><th rowspan="1" colspan="1">
              <italic><tp:taxon-name><tp:taxon-name-part taxon-name-part-type="genus" reg="Takecallis">T.</tp:taxon-name-part> <tp:taxon-name-part taxon-name-part-type="species" reg="taiwana">taiwana</tp:taxon-name-part></tp:taxon-name></italic>
            </th></tr><tr><th rowspan="1" colspan="1">(n = 20)</th><th rowspan="1" colspan="1">(n = 20)</th><th rowspan="1" colspan="1">(n = 20)</th><th rowspan="1" colspan="1">(n = 14</th></tr><tr><td rowspan="16" colspan="1">Length (mm)</td><td rowspan="1" colspan="1">
              <abbrev xmlns:xlink="http://www.w3.org/1999/xlink" xlink:title="body length" id="ABBRID0EJDAE" xlink:type="simple">BL</abbrev>
            </td><td rowspan="1" colspan="1">2.08–2.51</td><td rowspan="1" colspan="1">1.57–1.89</td><td rowspan="1" colspan="1">1.90–2.65</td><td rowspan="1" colspan="1">2.21–2.48</td></tr><tr><td rowspan="1" colspan="1">
              <abbrev xmlns:xlink="http://www.w3.org/1999/xlink" xlink:title="antennae" id="ABBRID0E5DAE" xlink:type="simple">ANT</abbrev>
            </td><td rowspan="1" colspan="1">3.36–4.00</td><td rowspan="1" colspan="1">2.36–2.51</td><td rowspan="1" colspan="1">2.54–3.41</td><td rowspan="1" colspan="1">1.61–1.88</td></tr><tr><td rowspan="1" colspan="1">
              <abbrev xmlns:xlink="http://www.w3.org/1999/xlink" xlink:title="antennae" id="ABBRID0ETEAE" xlink:type="simple">ANT</abbrev> I</td><td rowspan="1" colspan="1">0.12</td><td rowspan="1" colspan="1">0.07–0.09</td><td rowspan="1" colspan="1">0.09–0.12</td><td rowspan="1" colspan="1">0.08</td></tr><tr><td rowspan="1" colspan="1">
              <abbrev xmlns:xlink="http://www.w3.org/1999/xlink" xlink:title="antennae" id="ABBRID0EIFAE" xlink:type="simple">ANT</abbrev> II</td><td rowspan="1" colspan="1">0.09–0.11</td><td rowspan="1" colspan="1">0.07–0.08</td><td rowspan="1" colspan="1">0.09–0.12</td><td rowspan="1" colspan="1">0.06–0.09</td></tr><tr><td rowspan="1" colspan="1">
              <abbrev xmlns:xlink="http://www.w3.org/1999/xlink" xlink:title="antennae" id="ABBRID0E4FAE" xlink:type="simple">ANT</abbrev> III</td><td rowspan="1" colspan="1">1.07–1.33</td><td rowspan="1" colspan="1">0.67–0.72</td><td rowspan="1" colspan="1">0.70–1.11</td><td rowspan="1" colspan="1">0.57–0.67</td></tr><tr><td rowspan="1" colspan="1">
              <abbrev xmlns:xlink="http://www.w3.org/1999/xlink" xlink:title="antennae" id="ABBRID0ESGAE" xlink:type="simple">ANT</abbrev> IV</td><td rowspan="1" colspan="1">0.73–0.91</td><td rowspan="1" colspan="1">0.46–0.51</td><td rowspan="1" colspan="1">0.54–0.85</td><td rowspan="1" colspan="1">0.31–0.36</td></tr><tr><td rowspan="1" colspan="1">
              <abbrev xmlns:xlink="http://www.w3.org/1999/xlink" xlink:title="antennae" id="ABBRID0EHHAE" xlink:type="simple">ANT</abbrev> V</td><td rowspan="1" colspan="1">0.60–0.69</td><td rowspan="1" colspan="1">0.46–0.48</td><td rowspan="1" colspan="1">0.48–0.77</td><td rowspan="1" colspan="1">0.26–0.33</td></tr><tr><td rowspan="1" colspan="1">
              <abbrev xmlns:xlink="http://www.w3.org/1999/xlink" xlink:title="BASE" id="ABBRID0E3HAE" xlink:type="simple">BASE</abbrev>
            </td><td rowspan="1" colspan="1">0.34–0.40</td><td rowspan="1" colspan="1">0.27–0.31</td><td rowspan="1" colspan="1">0.26–0.40</td><td rowspan="1" colspan="1">0.15–0.20</td></tr><tr><td rowspan="1" colspan="1">
              <abbrev xmlns:xlink="http://www.w3.org/1999/xlink" xlink:title="processus terminalis of last antennal segment" id="ABBRID0ERIAE" xlink:type="simple">PT</abbrev>
            </td><td rowspan="1" colspan="1">0.34–0.44</td><td rowspan="1" colspan="1">0.33–0.36</td><td rowspan="1" colspan="1">0.31–0.40</td><td rowspan="1" colspan="1">0.17–0.19</td></tr><tr><td rowspan="1" colspan="1">
              <abbrev xmlns:xlink="http://www.w3.org/1999/xlink" xlink:title="URS" id="ABBRID0EGJAE" xlink:type="simple">URS</abbrev>
            </td><td rowspan="1" colspan="1">0.05</td><td rowspan="1" colspan="1">0.05–0.06</td><td rowspan="1" colspan="1">0.05–0.06</td><td rowspan="1" colspan="1">0.07</td></tr><tr><td rowspan="1" colspan="1">
              <abbrev xmlns:xlink="http://www.w3.org/1999/xlink" xlink:title="hind femur" id="ABBRID0E2JAE" xlink:type="simple">FEM</abbrev>
            </td><td rowspan="1" colspan="1">0.55–0.69</td><td rowspan="1" colspan="1">0.41–0.46</td><td rowspan="1" colspan="1">0.53–0.66</td><td rowspan="1" colspan="1">0.46–0.50</td></tr><tr><td rowspan="1" colspan="1">
              <abbrev xmlns:xlink="http://www.w3.org/1999/xlink" xlink:title="hind tibiae" id="ABBRID0EQKAE" xlink:type="simple">TIB</abbrev>
            </td><td rowspan="1" colspan="1">0.87–1.15</td><td rowspan="1" colspan="1">0.72–0.80</td><td rowspan="1" colspan="1">0.91–1.21</td><td rowspan="1" colspan="1">0.79–0.88</td></tr><tr><td rowspan="1" colspan="1">
              <abbrev xmlns:xlink="http://www.w3.org/1999/xlink" xlink:title="second segment of hind tarsus" id="ABBRID0EFLAE" xlink:type="simple">HT 2</abbrev>
            </td><td rowspan="1" colspan="1">0.10–0.11</td><td rowspan="1" colspan="1">0.09–0.10</td><td rowspan="1" colspan="1">0.10–0.12</td><td rowspan="1" colspan="1">0.11–0.13</td></tr><tr><td rowspan="1" colspan="1">
              <abbrev xmlns:xlink="http://www.w3.org/1999/xlink" xlink:title="siphunculus" id="ABBRID0E1LAE" xlink:type="simple">SIPH</abbrev>
            </td><td rowspan="1" colspan="1">0.08–0.11</td><td rowspan="1" colspan="1">0.04–0.05</td><td rowspan="1" colspan="1">0.05–0.08</td><td rowspan="1" colspan="1">0.04–0.05</td></tr><tr><td rowspan="1" colspan="1">Cauda</td><td rowspan="1" colspan="1">0.12–0.14</td><td rowspan="1" colspan="1">0.14–0.15</td><td rowspan="1" colspan="1">0.11–0.16</td><td rowspan="1" colspan="1">0.15–0.20</td></tr><tr><td rowspan="1" colspan="1"><abbrev xmlns:xlink="http://www.w3.org/1999/xlink" xlink:title="longest setae on ANT" id="ABBRID0E4LAD" xlink:type="simple">Ls ANT</abbrev> III</td><td rowspan="1" colspan="1">0.01–0.02</td><td rowspan="1" colspan="1">0.01</td><td rowspan="1" colspan="1">0.01</td><td rowspan="1" colspan="1">0.01–0.02</td></tr><tr><td rowspan="9" colspan="1">No. of setae on</td><td rowspan="1" colspan="1">
              <abbrev xmlns:xlink="http://www.w3.org/1999/xlink" xlink:title="antennae" id="ABBRID0EXNAE" xlink:type="simple">ANT</abbrev> I</td><td rowspan="1" colspan="1">5–6</td><td rowspan="1" colspan="1">4–5</td><td rowspan="1" colspan="1">3–5</td><td rowspan="1" colspan="1">3–4</td></tr><tr><td rowspan="1" colspan="1">
              <abbrev xmlns:xlink="http://www.w3.org/1999/xlink" xlink:title="antennae" id="ABBRID0EMOAE" xlink:type="simple">ANT</abbrev> II</td><td rowspan="1" colspan="1">2–3</td><td rowspan="1" colspan="1">2–3</td><td rowspan="1" colspan="1">2–3</td><td rowspan="1" colspan="1">3</td></tr><tr><td rowspan="1" colspan="1">
              <abbrev xmlns:xlink="http://www.w3.org/1999/xlink" xlink:title="antennae" id="ABBRID0EBPAE" xlink:type="simple">ANT</abbrev> III</td><td rowspan="1" colspan="1">24–39</td><td rowspan="1" colspan="1">13–23</td><td rowspan="1" colspan="1">18–28</td><td rowspan="1" colspan="1">17–21</td></tr><tr><td rowspan="1" colspan="1">
              <abbrev xmlns:xlink="http://www.w3.org/1999/xlink" xlink:title="BASE" id="ABBRID0EWPAE" xlink:type="simple">BASE</abbrev>
            </td><td rowspan="1" colspan="1">1</td><td rowspan="1" colspan="1">1</td><td rowspan="1" colspan="1">1</td><td rowspan="1" colspan="1">1</td></tr><tr><td rowspan="1" colspan="1">
              <abbrev xmlns:xlink="http://www.w3.org/1999/xlink" xlink:title="URS" id="ABBRID0ELQAE" xlink:type="simple">URS</abbrev> (accessory setae)</td><td rowspan="1" colspan="1">4</td><td rowspan="1" colspan="1">4–5</td><td rowspan="1" colspan="1">4</td><td rowspan="1" colspan="1">4–5</td></tr><tr><td rowspan="1" colspan="1">
              <abbrev xmlns:xlink="http://www.w3.org/1999/xlink" xlink:title="siphunculus" id="ABBRID0EARAE" xlink:type="simple">SIPH</abbrev>
            </td><td rowspan="1" colspan="1">1</td><td rowspan="1" colspan="1">1</td><td rowspan="1" colspan="1">1</td><td rowspan="1" colspan="1">0</td></tr><tr><td rowspan="1" colspan="1"><abbrev xmlns:xlink="http://www.w3.org/1999/xlink" xlink:title="abdominal tergite" xlink:type="simple">ABD TERG</abbrev> VIII</td><td rowspan="1" colspan="1">2</td><td rowspan="1" colspan="1">2</td><td rowspan="1" colspan="1">2</td><td rowspan="1" colspan="1">2</td></tr><tr><td rowspan="1" colspan="1">Cauda knob</td><td rowspan="1" colspan="1">9–12</td><td rowspan="1" colspan="1">9–13</td><td rowspan="1" colspan="1">10–15</td><td rowspan="1" colspan="1">12–13</td></tr><tr><td rowspan="1" colspan="1">Each lobe of anal plate</td><td rowspan="1" colspan="1">7–10</td><td rowspan="1" colspan="1">7–8</td><td rowspan="1" colspan="1">8–12</td><td rowspan="1" colspan="1">10</td></tr><tr><td rowspan="3" colspan="1">No. of rhinaria on</td><td rowspan="1" colspan="1">
              <abbrev xmlns:xlink="http://www.w3.org/1999/xlink" xlink:title="antennae" id="ABBRID0EITAE" xlink:type="simple">ANT</abbrev> III</td><td rowspan="1" colspan="1">4–7</td><td rowspan="1" colspan="1">4–7</td><td rowspan="1" colspan="1">5–10</td><td rowspan="1" colspan="1">5–7</td></tr><tr><td rowspan="1" colspan="1">
              <abbrev xmlns:xlink="http://www.w3.org/1999/xlink" xlink:title="antennae" id="ABBRID0E4TAE" xlink:type="simple">ANT</abbrev> IV</td><td rowspan="1" colspan="1">0</td><td rowspan="1" colspan="1">0</td><td rowspan="1" colspan="1">0</td><td rowspan="1" colspan="1">0</td></tr><tr><td rowspan="1" colspan="1">
              <abbrev xmlns:xlink="http://www.w3.org/1999/xlink" xlink:title="antennae" id="ABBRID0ESUAE" xlink:type="simple">ANT</abbrev> V</td><td rowspan="1" colspan="1">1</td><td rowspan="1" colspan="1">1</td><td rowspan="1" colspan="1">1</td><td rowspan="1" colspan="1">1</td></tr><tr><td rowspan="10" colspan="1">Ratio (times)</td><td rowspan="1" colspan="1">
              <abbrev xmlns:xlink="http://www.w3.org/1999/xlink" xlink:title="antennae" id="ABBRID0EKVAE" xlink:type="simple">ANT</abbrev> / <abbrev xmlns:xlink="http://www.w3.org/1999/xlink" xlink:title="body length" id="ABBRID0EOVAE" xlink:type="simple">BL</abbrev></td><td rowspan="1" colspan="1">1.48–1.70</td><td rowspan="1" colspan="1">1.30–1.60</td><td rowspan="1" colspan="1">1.22–1.39</td><td rowspan="1" colspan="1">0.73–0.79</td></tr><tr><td rowspan="1" colspan="1">
              <abbrev xmlns:xlink="http://www.w3.org/1999/xlink" xlink:title="processus terminalis of last antennal segment" id="ABBRID0ECWAE" xlink:type="simple">PT</abbrev> / <abbrev xmlns:xlink="http://www.w3.org/1999/xlink" xlink:title="BASE" id="ABBRID0EGWAE" xlink:type="simple">BASE</abbrev></td><td rowspan="1" colspan="1">0.89–1.11</td><td rowspan="1" colspan="1">1.10–1.26</td><td rowspan="1" colspan="1">0.94–1.27</td><td rowspan="1" colspan="1">0.90–1.06</td></tr><tr><td rowspan="1" colspan="1">
              <abbrev xmlns:xlink="http://www.w3.org/1999/xlink" xlink:title="processus terminalis of last antennal segment" id="ABBRID0E1WAE" xlink:type="simple">PT</abbrev> / <abbrev xmlns:xlink="http://www.w3.org/1999/xlink" xlink:title="antennae" id="ABBRID0E5WAE" xlink:type="simple">ANT</abbrev> III</td><td rowspan="1" colspan="1">0.31–0.34</td><td rowspan="1" colspan="1">0.47–0.50</td><td rowspan="1" colspan="1">0.35–0.47</td><td rowspan="1" colspan="1">3.32–3.72</td></tr><tr><td rowspan="1" colspan="1">
              <abbrev xmlns:xlink="http://www.w3.org/1999/xlink" xlink:title="URS" id="ABBRID0ETXAE" xlink:type="simple">URS</abbrev> / <abbrev xmlns:xlink="http://www.w3.org/1999/xlink" xlink:title="second segment of hind tarsus" id="ABBRID0EXXAE" xlink:type="simple">HT 2</abbrev></td><td rowspan="1" colspan="1">0.45–0.50</td><td rowspan="1" colspan="1">0.56–0.67</td><td rowspan="1" colspan="1">0.42–0.60</td><td rowspan="1" colspan="1">0.54–0.64</td></tr><tr><td rowspan="1" colspan="1">
              <abbrev xmlns:xlink="http://www.w3.org/1999/xlink" xlink:title="URS" id="ABBRID0ELYAE" xlink:type="simple">URS</abbrev> / <abbrev xmlns:xlink="http://www.w3.org/1999/xlink" xlink:title="BASE" id="ABBRID0EPYAE" xlink:type="simple">BASE</abbrev></td><td rowspan="1" colspan="1">0.13–0.15</td><td rowspan="1" colspan="1">0.16–0.20</td><td rowspan="1" colspan="1">0.13–0.23</td><td rowspan="1" colspan="1">0.35–0.44</td></tr><tr><td rowspan="1" colspan="1">
              <abbrev xmlns:xlink="http://www.w3.org/1999/xlink" xlink:title="siphunculus" id="ABBRID0EDZAE" xlink:type="simple">SIPH</abbrev> / <abbrev xmlns:xlink="http://www.w3.org/1999/xlink" xlink:title="body length" id="ABBRID0EHZAE" xlink:type="simple">BL</abbrev></td><td rowspan="1" colspan="1">0.03–0.04</td><td rowspan="1" colspan="1">0.02–0.03</td><td rowspan="1" colspan="1">0.02–0.03</td><td rowspan="1" colspan="1">0.02</td></tr><tr><td rowspan="1" colspan="1">
              <abbrev xmlns:xlink="http://www.w3.org/1999/xlink" xlink:title="siphunculus" id="ABBRID0E2ZAE" xlink:type="simple">SIPH</abbrev> / <abbrev xmlns:xlink="http://www.w3.org/1999/xlink" xlink:title="antennae" id="ABBRID0E6ZAE" xlink:type="simple">ANT</abbrev> III</td><td rowspan="1" colspan="1">0.06–0.09</td><td rowspan="1" colspan="1">0.06–0.07</td><td rowspan="1" colspan="1">0.06–0.09</td><td rowspan="1" colspan="1">0.07–0.10</td></tr><tr><td rowspan="1" colspan="1">
              <abbrev xmlns:xlink="http://www.w3.org/1999/xlink" xlink:title="siphunculus" id="ABBRID0EU1AE" xlink:type="simple">SIPH</abbrev> / <abbrev xmlns:xlink="http://www.w3.org/1999/xlink" xlink:title="hind femur" id="ABBRID0EY1AE" xlink:type="simple">FEM</abbrev></td><td rowspan="1" colspan="1">0.13–0.17</td><td rowspan="1" colspan="1">0.09–0.12</td><td rowspan="1" colspan="1">0.09–0.13</td><td rowspan="1" colspan="1">0.09–0.12</td></tr><tr><td rowspan="1" colspan="1">
              <abbrev xmlns:xlink="http://www.w3.org/1999/xlink" xlink:title="siphunculus" id="ABBRID0EM2AE" xlink:type="simple">SIPH</abbrev> / Cauda</td><td rowspan="1" colspan="1">0.57–0.79</td><td rowspan="1" colspan="1">0.27–0.36</td><td rowspan="1" colspan="1">0.36–0.64</td><td rowspan="1" colspan="1">0.20–0.35</td></tr><tr><td rowspan="1" colspan="1"><abbrev xmlns:xlink="http://www.w3.org/1999/xlink" xlink:title="longest setae on ANT" xlink:type="simple">Ls ANT</abbrev> III / <abbrev xmlns:xlink="http://www.w3.org/1999/xlink" xlink:title="basal diameter of ANT" id="ABBRID0EF3AE" xlink:type="simple">BD III</abbrev></td><td rowspan="1" colspan="1">0.25–0.50</td><td rowspan="1" colspan="1">0.33</td><td rowspan="1" colspan="1">0.20–0.33</td><td rowspan="1" colspan="1">0.33–0.67</td></tr></tbody></table></table-wrap></tp:treatment-sec><ref-list><ref id="B24"><mixed-citation xmlns:xlink="http://www.w3.org/1999/xlink" xlink:type="simple">
          <person-group><name name-style="western"><surname>Lee</surname><given-names>TB</given-names></name></person-group> (<year>2003</year>) <source>Coloured Flora of Korea.</source> <publisher-name>Hayangmunsa</publisher-name>, <publisher-loc>Seoul, Korea</publisher-loc>, <size units="page">901 pp</size>. [In Korean]</mixed-citation></ref><ref id="B23"><mixed-citation xmlns:xlink="http://www.w3.org/1999/xlink" xlink:type="simple">
          <person-group><name name-style="western"><surname>Lee</surname><given-names>Y</given-names></name><name name-style="western"><surname>Lee</surname><given-names>W</given-names></name><name name-style="western"><surname>Kanturski</surname><given-names>M</given-names></name><name name-style="western"><surname>Foottit</surname><given-names>RG</given-names></name><name name-style="western"><surname>Akimoto</surname><given-names>SI</given-names></name><name name-style="western"><surname>Lee</surname><given-names>S</given-names></name></person-group> (<year>2017</year>) Cryptic diversity of the subfamily <tp:taxon-name><tp:taxon-name-part taxon-name-part-type="subfamily">Calaphidinae</tp:taxon-name-part></tp:taxon-name> (<tp:taxon-name><tp:taxon-name-part taxon-name-part-type="order">Hemiptera</tp:taxon-name-part></tp:taxon-name>: <tp:taxon-name><tp:taxon-name-part taxon-name-part-type="family">Aphididae</tp:taxon-name-part></tp:taxon-name>) revealed by comprehensive DNA barcoding. PloS ONE 12(4): e0176582. <ext-link xlink:type="simple" ext-link-type="doi" xlink:href="10.1371/journal.pone.0176582">https://doi.org/10.1371/journal.pone.0176582</ext-link></mixed-citation></ref></ref-list></tp:taxon-treatment>
