# Supplementary material for: A review of the genus Takecallis Mastumura in Korea with the description of a new species (Hemiptera, Aphididae)
Source: Zookeys. 2018 Apr 5;(748):131–49. doi: 10.3897/zookeys.748.23140 (PMC5904397; doi:10.3897/zookeys.748.23140)
Supplement: XML Treatment for Takecallis arundicolens [file zookeys.748.23140-treatment3.xml]

<!DOCTYPE tp:taxon-treatment
  PUBLIC "-//TaxonX//DTD Taxonomic Treatment Publishing DTD v0 20100105//EN" "tax-treatment-NSO.dtd">
<tp:taxon-treatment xmlns:tp="http://www.plazi.org/taxpub"><tp:treatment-meta><kwd-group><label>Taxon classification</label><kwd><named-content xmlns:xlink="http://www.w3.org/1999/xlink" content-type="kingdom">Animalia</named-content></kwd><kwd><named-content xmlns:xlink="http://www.w3.org/1999/xlink" content-type="order">Hemiptera</named-content></kwd><kwd><named-content xmlns:xlink="http://www.w3.org/1999/xlink" content-type="family">Aphididae</named-content></kwd></kwd-group><mixed-citation publication-type="journal"><person-group><name><surname>Lee</surname><given-names>Yerim</given-names></name><name><surname>Lee</surname><given-names>Seunghwan</given-names></name></person-group><article-title>A review of the genus <italic><tp:taxon-name><tp:taxon-name-part taxon-name-part-type="genus" reg="Takecallis">Takecallis</tp:taxon-name-part></tp:taxon-name></italic> Mastumura in Korea with the description of a new species (<tp:taxon-name><tp:taxon-name-part taxon-name-part-type="order">Hemiptera</tp:taxon-name-part></tp:taxon-name>, <tp:taxon-name><tp:taxon-name-part taxon-name-part-type="family">Aphididae</tp:taxon-name-part></tp:taxon-name>)</article-title><source>Zookeys</source><day>5</day><month>4</month><year>2018</year><volume>2018</volume><issue>748</issue><fpage>131</fpage><lpage>149</lpage><pub-id pub-id-type="doi">10.3897/zookeys.748.23140</pub-id></mixed-citation></tp:treatment-meta><tp:nomenclature><tp:taxon-name>
            <tp:taxon-name-part taxon-name-part-type="genus" reg="Takecallis">Takecallis</tp:taxon-name-part>
            <tp:taxon-name-part taxon-name-part-type="species" reg="arundicolens">arundicolens</tp:taxon-name-part>
          </tp:taxon-name><tp:taxon-authority>(Clarke, 1903)</tp:taxon-authority><xref ref-type="fig" rid="F1">Figs 1B</xref><xref ref-type="fig" rid="F3">, 3</xref><xref ref-type="table" rid="T1">, Table 1</xref><!--PageBreak--><!--PageBreak--><tp:nomenclature-citation-list><tp:nomenclature-citation><tp:taxon-name>
                <tp:taxon-name-part taxon-name-part-type="genus" reg="Takecallis">Takecallis</tp:taxon-name-part> <tp:taxon-name-part taxon-name-part-type="species" reg="bambusae">bambusae</tp:taxon-name-part></tp:taxon-name><comment>Matsumura, 1917.</comment></tp:nomenclature-citation></tp:nomenclature-citation-list></tp:nomenclature><tp:treatment-sec sec-type="material" id="SECID0EJXAG"><title>Material examined.</title><p>2 alate viviparous females, Naksan-temple, Ganghyeon-myeon, Yangyang-gun, <abbrev xmlns:xlink="http://www.w3.org/1999/xlink" xlink:title="Gangwon-do" xlink:type="simple">GW</abbrev>, South Korea, <named-content xmlns:xlink="http://www.w3.org/1999/xlink" content-type="dwc:verbatimCoordinates" xlink:type="simple"><named-content content-type="geo-json" specific-use="{&#34;type&#34;:&#34;Point&#34;,&#34;coordinates&#34;:[128.627222,38.123611]}" id="NCID0ESXAG" xlink:type="simple">38°7'25"N, 128°37'38"E</named-content></named-content>, on <italic><tp:taxon-name><tp:taxon-name-part taxon-name-part-type="genus" reg="Sasa">Sasa</tp:taxon-name-part></tp:taxon-name></italic> sp., S. Lee leg., 25.vi.2003, no. 030625SH-62; 1 alate viviparous female, Namheae-gun, <abbrev xmlns:xlink="http://www.w3.org/1999/xlink" xlink:title="Gyeongsangnam-do" xlink:type="simple">GN</abbrev>, South Korea, <named-content xmlns:xlink="http://www.w3.org/1999/xlink" content-type="dwc:verbatimCoordinates" xlink:type="simple"><named-content content-type="geo-json" specific-use="{&#34;type&#34;:&#34;Point&#34;,&#34;coordinates&#34;:[127.892222,34.837500]}" id="NCID0EBYAG" xlink:type="simple">34°50'15"N 127°53'32"E</named-content></named-content>, on <italic><tp:taxon-name><tp:taxon-name-part taxon-name-part-type="genus" reg="Sasa">Sasa</tp:taxon-name-part></tp:taxon-name></italic> sp., S. Lee leg., 7.iv.2006, no. 060407SH-16; 1 alate viviparous female, Seobjikoji Beach, Seoguipo-si, <abbrev xmlns:xlink="http://www.w3.org/1999/xlink" xlink:title="Jeju-do" xlink:type="simple">JJ</abbrev>, South Korea, <named-content xmlns:xlink="http://www.w3.org/1999/xlink" content-type="dwc:verbatimCoordinates" xlink:type="simple"><named-content content-type="geo-json" specific-use="{&#34;type&#34;:&#34;Point&#34;,&#34;coordinates&#34;:[126.929167,33.423333]}" id="NCID0EQYAG" xlink:type="simple">33°25'24"N, 126°55'45"E</named-content></named-content>, on <italic><tp:taxon-name><tp:taxon-name-part taxon-name-part-type="genus" reg="Sasa">Sasa</tp:taxon-name-part></tp:taxon-name></italic> sp., S. Lee leg., 27.iv.2006, no. 060427SH-55; 3 alate viviparous females, Ehwa womans univ., Deahyeon-dong, Seodaemun-gu, Seoul, South Korea, <named-content xmlns:xlink="http://www.w3.org/1999/xlink" content-type="dwc:verbatimCoordinates" xlink:type="simple"><named-content content-type="geo-json" specific-use="{&#34;type&#34;:&#34;Point&#34;,&#34;coordinates&#34;:[126.946667,37.561667]}" id="NCID0E6YAG" xlink:type="simple">37°33'42"N, 126°56'48"E</named-content></named-content>, on <italic><tp:taxon-name><tp:taxon-name-part taxon-name-part-type="genus" reg="Arundinaria">Arundinaria</tp:taxon-name-part></tp:taxon-name></italic> sp., Y. Lee leg., 18.x.2011, no. 111018YR-1; 2 alate viviparous females, Taean-gun, <abbrev xmlns:xlink="http://www.w3.org/1999/xlink" xlink:title="Chungcheongnam-do" xlink:type="simple">CN</abbrev>, South Korea, <named-content xmlns:xlink="http://www.w3.org/1999/xlink" content-type="dwc:verbatimCoordinates" xlink:type="simple"><named-content content-type="geo-json" specific-use="{&#34;type&#34;:&#34;Point&#34;,&#34;coordinates&#34;:[126.151111,36.796389]}" id="NCID0EOZAG" xlink:type="simple">36°47'47"N, 126°09'04"E</named-content></named-content>, on <italic><tp:taxon-name><tp:taxon-name-part taxon-name-part-type="genus" reg="Sasa">Sasa</tp:taxon-name-part></tp:taxon-name></italic> sp., Y. Lee and H. Lee leg., 10.v.2014, no. 140510YR-17; 1 alate viviparous female, Is. Odongdo, Yeosu-si, <abbrev xmlns:xlink="http://www.w3.org/1999/xlink" xlink:title="Jeollanam-do" xlink:type="simple">JN</abbrev>, South Korea, <named-content xmlns:xlink="http://www.w3.org/1999/xlink" content-type="dwc:verbatimCoordinates" xlink:type="simple"><named-content content-type="geo-json" specific-use="{&#34;type&#34;:&#34;Point&#34;,&#34;coordinates&#34;:[127.764444,34.747500]}" id="NCID0E4ZAG" xlink:type="simple">34°44'51"N, 127°45'52"E</named-content></named-content>, on <italic><tp:taxon-name><tp:taxon-name-part taxon-name-part-type="genus" reg="Sasa">Sasa</tp:taxon-name-part></tp:taxon-name></italic> sp., Y. Lee and H. Lee leg., 16.vii.2014, no. 140716YR-1.</p></tp:treatment-sec><tp:treatment-sec sec-type="description" id="SECID0EJ1AG"><title>Description.</title><p>
            <italic>Alate viviparous female</italic>: <italic>Color in life</italic>. Head pale to bright yellow, compound eye pale. <abbrev xmlns:xlink="http://www.w3.org/1999/xlink" xlink:title="antennae" id="ABBRID0ET1AG" xlink:type="simple">ANT</abbrev> I concolorous with head, <abbrev xmlns:xlink="http://www.w3.org/1999/xlink" xlink:title="antennae" id="ABBRID0EX1AG" xlink:type="simple">ANT</abbrev> II slightly dusky, basal 1/3 and distal 1/3 of <abbrev xmlns:xlink="http://www.w3.org/1999/xlink" xlink:title="antennae" id="ABBRID0E21AG" xlink:type="simple">ANT</abbrev> III dark, basal half of <abbrev xmlns:xlink="http://www.w3.org/1999/xlink" xlink:title="antennae" id="ABBRID0E61AG" xlink:type="simple">ANT</abbrev> IV-V, and <abbrev xmlns:xlink="http://www.w3.org/1999/xlink" xlink:title="antennae" id="ABBRID0ED2AG" xlink:type="simple">ANT</abbrev> VIb dusky. Thorax concolorous with head or slightly darker. <abbrev xmlns:xlink="http://www.w3.org/1999/xlink" xlink:title="abdominal tergite" xlink:type="simple">ABD TERG</abbrev> pale yellow to bright yellow. Legs pale, tarsi dark. Wing veins dark. <abbrev xmlns:xlink="http://www.w3.org/1999/xlink" xlink:title="siphunculus" id="ABBRID0EH2AG" xlink:type="simple">SIPH</abbrev> pale. Cauda dark. Entire body slightly covered with white wax.</p><p>
            <italic>Morphology</italic>. Body oval, <abbrev xmlns:xlink="http://www.w3.org/1999/xlink" xlink:title="body length" id="ABBRID0EP2AG" xlink:type="simple">BL</abbrev> 1.57–1.89 mm long. Head with 3 pairs of anterior and 2 pairs of posterior short and pointed discal setae about 0.02–0.04mm, median protrusion on frons developed, epicranial suture and antennal tubercle developed, head dorsum without tubercles. <abbrev xmlns:xlink="http://www.w3.org/1999/xlink" xlink:title="antennae" id="ABBRID0ET2AG" xlink:type="simple">ANT</abbrev> 6-segmented, 1.30–1.60 × <abbrev xmlns:xlink="http://www.w3.org/1999/xlink" xlink:title="body length" id="ABBRID0EX2AG" xlink:type="simple">BL</abbrev>, <abbrev xmlns:xlink="http://www.w3.org/1999/xlink" xlink:title="antennae" id="ABBRID0E22AG" xlink:type="simple">ANT</abbrev> III longest with 4–7 transversely elliptical secondary rhinaria in a row on 1/3 of the segment, <abbrev xmlns:xlink="http://www.w3.org/1999/xlink" xlink:title="longest setae on ANT" xlink:type="simple">Ls ANT</abbrev> III 0.33 × <abbrev xmlns:xlink="http://www.w3.org/1999/xlink" xlink:title="basal diameter of ANT" id="ABBRID0ED3AG" xlink:type="simple">BD III</abbrev>, <abbrev xmlns:xlink="http://www.w3.org/1999/xlink" xlink:title="antennae" id="ABBRID0EH3AG" xlink:type="simple">ANT</abbrev> IV–VI imbricated, <abbrev xmlns:xlink="http://www.w3.org/1999/xlink" xlink:title="antennae" id="ABBRID0EL3AG" xlink:type="simple">ANT</abbrev> IV without secondary rhinaria, <abbrev xmlns:xlink="http://www.w3.org/1999/xlink" xlink:title="BASE" id="ABBRID0EP3AG" xlink:type="simple">BASE</abbrev> with a single seta, <abbrev xmlns:xlink="http://www.w3.org/1999/xlink" xlink:title="processus terminalis of last antennal segment" id="ABBRID0ET3AG" xlink:type="simple">PT</abbrev> 1.10–1.26 × <abbrev xmlns:xlink="http://www.w3.org/1999/xlink" xlink:title="BASE" id="ABBRID0EX3AG" xlink:type="simple">BASE</abbrev>. Clypeus with nose-like processus, rostrum very short, reaching to fore coxae, <abbrev xmlns:xlink="http://www.w3.org/1999/xlink" xlink:title="URS" id="ABBRID0E23AG" xlink:type="simple">URS</abbrev> short blunted, 0.05–0.06 mm long with 4–5 accessory setae, <abbrev xmlns:xlink="http://www.w3.org/1999/xlink" xlink:title="URS" id="ABBRID0E63AG" xlink:type="simple">URS</abbrev> 0.16–0.20 × <abbrev xmlns:xlink="http://www.w3.org/1999/xlink" xlink:title="BASE" id="ABBRID0ED4AG" xlink:type="simple">BASE</abbrev>, 0.56–0.67 × <abbrev xmlns:xlink="http://www.w3.org/1999/xlink" xlink:title="second segment of hind tarsus" id="ABBRID0EH4AG" xlink:type="simple">HT 2</abbrev>. Thorax smooth and without tubercles. Fore coxae enlarged, longest setae on <abbrev xmlns:xlink="http://www.w3.org/1999/xlink" xlink:title="hind tibiae" id="ABBRID0EL4AG" xlink:type="simple">TIB</abbrev> almost same length as middle width of <abbrev xmlns:xlink="http://www.w3.org/1999/xlink" xlink:title="hind tibiae" id="ABBRID0EP4AG" xlink:type="simple">TIB</abbrev>, first tarsal segments with 5–7 setae, <abbrev xmlns:xlink="http://www.w3.org/1999/xlink" xlink:title="second segment of hind tarsus" id="ABBRID0ET4AG" xlink:type="simple">HT 2</abbrev> 0.09–0.10 mm long. Wing vein <abbrev xmlns:xlink="http://www.w3.org/1999/xlink" xlink:title="pterostigma" id="ABBRID0EX4AG" xlink:type="simple">Pts</abbrev> of forewing slightly dark. Dorsal <abbrev xmlns:xlink="http://www.w3.org/1999/xlink" xlink:title="abdominal tergite" xlink:type="simple">ABD TERG</abbrev> I–VII with a pair of spinal setae on small elevations, <abbrev xmlns:xlink="http://www.w3.org/1999/xlink" xlink:title="abdominal tergite" xlink:type="simple">ABD TERG</abbrev> VIII with a pair of spinal setae, <abbrev xmlns:xlink="http://www.w3.org/1999/xlink" xlink:title="abdominal tergite" xlink:type="simple">ABD TERG</abbrev> margin I-IV with a single seta on cone-shaped marginal tu<!--PageBreak-->bercle, 4th marginal tubercle 0.04–0.05mm. <abbrev xmlns:xlink="http://www.w3.org/1999/xlink" xlink:title="siphunculus" id="ABBRID0E44AG" xlink:type="simple">SIPH</abbrev> cylindrical 0.04–0.05 mm long with 0.02–0.03 mm of single seta. Cauda knobbed 0.14–0.15 mm long with 9–13 setae. Anal plate bilobed, each lobe with 7–8 setae.</p><fig id="F3" position="float" orientation="portrait"><label>Figure 3.</label><caption><p>Alate viviparous female of <italic><tp:taxon-name><tp:taxon-name-part taxon-name-part-type="genus" reg="Takecallis">T.</tp:taxon-name-part> <tp:taxon-name-part taxon-name-part-type="species" reg="arundicolens">arundicolens</tp:taxon-name-part></tp:taxon-name></italic>: <bold>A</bold> body <bold>B</bold> dorsal <abbrev xmlns:xlink="http://www.w3.org/1999/xlink" xlink:title="abdominal tergite" xlink:type="simple">ABD TERG</abbrev> <bold>C</bold> head <bold>D</bold> cauda <bold>E</bold> anal plate <bold>F</bold> forewing <bold>G</bold> <abbrev xmlns:xlink="http://www.w3.org/1999/xlink" xlink:title="URS" id="ABBRID0EC6AG" xlink:type="simple">URS</abbrev> <bold>H</bold> <abbrev xmlns:xlink="http://www.w3.org/1999/xlink" xlink:title="second segment of hind tarsus" id="ABBRID0EI6AG" xlink:type="simple">HT 2</abbrev> <bold>I</bold> <abbrev xmlns:xlink="http://www.w3.org/1999/xlink" xlink:title="siphunculus" id="ABBRID0EO6AG" xlink:type="simple">SIPH</abbrev> <bold>J</bold> 4th marginal tubercle <bold>K</bold> <abbrev xmlns:xlink="http://www.w3.org/1999/xlink" xlink:title="antennae" id="ABBRID0EW6AG" xlink:type="simple">ANT</abbrev>.</p></caption><graphic xmlns:xlink="http://www.w3.org/1999/xlink" xlink:href="zookeys-748-131-g003.jpg" position="float" orientation="portrait" xlink:type="simple" id="oo_195307.jpg"/></fig></tp:treatment-sec><tp:treatment-sec sec-type="distribution" id="SECID0E66AG"><title>Distribution.</title><p>This species is originally distributed in East Asian countries; Korea (<xref ref-type="bibr" rid="B29">Paik 1965</xref>), China (<xref ref-type="bibr" rid="B33">Qiao and Zhang 2004</xref>), Japan (<xref ref-type="bibr" rid="B17">Higuchi 1968</xref>), and eastern Russia (<xref ref-type="bibr" rid="B4">Blackman and Eastop 2017</xref>). It has been introduced into Europe (<xref ref-type="bibr" rid="B32">Pons and Lumbierres 2004</xref>, <xref ref-type="bibr" rid="B41">Stroyan 1964</xref>), and USA (California) (<xref ref-type="bibr" rid="B6">Clarke 1903</xref>). However, the recent DNA barcoding result revealed that European populations are genetically different from Asian populations (<xref ref-type="bibr" rid="B23">Lee et al. 2017</xref>).</p></tp:treatment-sec><tp:treatment-sec sec-type="host" id="SECID0EFBBG"><title>Host plants.</title><p>
            <italic><tp:taxon-name><tp:taxon-name-part taxon-name-part-type="genus" reg="Arundinaria">Arundinaria</tp:taxon-name-part></tp:taxon-name></italic> spp., <italic><tp:taxon-name><tp:taxon-name-part taxon-name-part-type="genus" reg="Bambusa">Bambusa</tp:taxon-name-part></tp:taxon-name></italic> spp., <italic><tp:taxon-name><tp:taxon-name-part taxon-name-part-type="genus" reg="Phyllostachys">Phyllostachys</tp:taxon-name-part></tp:taxon-name></italic> spp., and <italic><tp:taxon-name><tp:taxon-name-part taxon-name-part-type="genus" reg="Sasa">Sasa</tp:taxon-name-part></tp:taxon-name></italic> spp. (<tp:taxon-name><tp:taxon-name-part taxon-name-part-type="family">Poaceae</tp:taxon-name-part></tp:taxon-name>).</p><!--PageBreak--></tp:treatment-sec><tp:treatment-sec><!--Section generated to contain objects referenced in tp:taxon-treatment.--><fig id="F1" position="float" orientation="portrait"><label>Figure 1.</label><caption><p>Photographs of live <italic><tp:taxon-name><tp:taxon-name-part taxon-name-part-type="genus" reg="Takecallis">Takecallis</tp:taxon-name-part></tp:taxon-name></italic> spp. <bold>A</bold> alate viviparous female of <italic><tp:taxon-name><tp:taxon-name-part taxon-name-part-type="genus" reg="Takecallis">T.</tp:taxon-name-part> <tp:taxon-name-part taxon-name-part-type="species" reg="alba">alba</tp:taxon-name-part></tp:taxon-name></italic> sp. n. <bold>B</bold> alate viviparous female of <italic><tp:taxon-name><tp:taxon-name-part taxon-name-part-type="genus" reg="Takecallis">T.</tp:taxon-name-part> <tp:taxon-name-part taxon-name-part-type="species" reg="arundicolens">arundicolens</tp:taxon-name-part></tp:taxon-name></italic> <bold>C</bold> alate viviparous female of <italic><tp:taxon-name><tp:taxon-name-part taxon-name-part-type="genus" reg="Takecallis">T.</tp:taxon-name-part> <tp:taxon-name-part taxon-name-part-type="species" reg="arundinariae">arundinariae</tp:taxon-name-part></tp:taxon-name></italic>.</p></caption><graphic xmlns:xlink="http://www.w3.org/1999/xlink" xlink:href="zookeys-748-131-g001.jpg" position="float" orientation="portrait" xlink:type="simple" id="oo_195305.jpg"/></fig><table-wrap id="T1" position="float" orientation="portrait"><label>Table 1.</label><caption><p>Biometric data of <italic><tp:taxon-name><tp:taxon-name-part taxon-name-part-type="genus" reg="Takecallis">Takecallis</tp:taxon-name-part></tp:taxon-name></italic> species in Korea.</p></caption><table rules="all"><tbody><tr><th rowspan="2" colspan="1"/><th rowspan="2" colspan="1">Body parts</th><th rowspan="1" colspan="1">
              <italic><tp:taxon-name><tp:taxon-name-part taxon-name-part-type="genus" reg="Takecallis">T.</tp:taxon-name-part> <tp:taxon-name-part taxon-name-part-type="species" reg="alba">alba</tp:taxon-name-part></tp:taxon-name></italic> sp. n.</th><th rowspan="1" colspan="1">
              <italic><tp:taxon-name><tp:taxon-name-part taxon-name-part-type="genus" reg="Takecallis">T.</tp:taxon-name-part> <tp:taxon-name-part taxon-name-part-type="species" reg="arundicolens">arundicolens</tp:taxon-name-part></tp:taxon-name></italic>
            </th><th rowspan="1" colspan="1">
              <italic><tp:taxon-name><tp:taxon-name-part taxon-name-part-type="genus" reg="Takecallis">T.</tp:taxon-name-part> <tp:taxon-name-part taxon-name-part-type="species" reg="arundinariae">arundinariae</tp:taxon-name-part></tp:taxon-name></italic>
            </th><th rowspan="1" colspan="1">
              <italic><tp:taxon-name><tp:taxon-name-part taxon-name-part-type="genus" reg="Takecallis">T.</tp:taxon-name-part> <tp:taxon-name-part taxon-name-part-type="species" reg="taiwana">taiwana</tp:taxon-name-part></tp:taxon-name></italic>
            </th></tr><tr><th rowspan="1" colspan="1">(n = 20)</th><th rowspan="1" colspan="1">(n = 20)</th><th rowspan="1" colspan="1">(n = 20)</th><th rowspan="1" colspan="1">(n = 14</th></tr><tr><td rowspan="16" colspan="1">Length (mm)</td><td rowspan="1" colspan="1">
              <abbrev xmlns:xlink="http://www.w3.org/1999/xlink" xlink:title="body length" id="ABBRID0EJDAE" xlink:type="simple">BL</abbrev>
            </td><td rowspan="1" colspan="1">2.08–2.51</td><td rowspan="1" colspan="1">1.57–1.89</td><td rowspan="1" colspan="1">1.90–2.65</td><td rowspan="1" colspan="1">2.21–2.48</td></tr><tr><td rowspan="1" colspan="1">
              <abbrev xmlns:xlink="http://www.w3.org/1999/xlink" xlink:title="antennae" id="ABBRID0E5DAE" xlink:type="simple">ANT</abbrev>
            </td><td rowspan="1" colspan="1">3.36–4.00</td><td rowspan="1" colspan="1">2.36–2.51</td><td rowspan="1" colspan="1">2.54–3.41</td><td rowspan="1" colspan="1">1.61–1.88</td></tr><tr><td rowspan="1" colspan="1">
              <abbrev xmlns:xlink="http://www.w3.org/1999/xlink" xlink:title="antennae" id="ABBRID0ETEAE" xlink:type="simple">ANT</abbrev> I</td><td rowspan="1" colspan="1">0.12</td><td rowspan="1" colspan="1">0.07–0.09</td><td rowspan="1" colspan="1">0.09–0.12</td><td rowspan="1" colspan="1">0.08</td></tr><tr><td rowspan="1" colspan="1">
              <abbrev xmlns:xlink="http://www.w3.org/1999/xlink" xlink:title="antennae" id="ABBRID0EIFAE" xlink:type="simple">ANT</abbrev> II</td><td rowspan="1" colspan="1">0.09–0.11</td><td rowspan="1" colspan="1">0.07–0.08</td><td rowspan="1" colspan="1">0.09–0.12</td><td rowspan="1" colspan="1">0.06–0.09</td></tr><tr><td rowspan="1" colspan="1">
              <abbrev xmlns:xlink="http://www.w3.org/1999/xlink" xlink:title="antennae" id="ABBRID0E4FAE" xlink:type="simple">ANT</abbrev> III</td><td rowspan="1" colspan="1">1.07–1.33</td><td rowspan="1" colspan="1">0.67–0.72</td><td rowspan="1" colspan="1">0.70–1.11</td><td rowspan="1" colspan="1">0.57–0.67</td></tr><tr><td rowspan="1" colspan="1">
              <abbrev xmlns:xlink="http://www.w3.org/1999/xlink" xlink:title="antennae" id="ABBRID0ESGAE" xlink:type="simple">ANT</abbrev> IV</td><td rowspan="1" colspan="1">0.73–0.91</td><td rowspan="1" colspan="1">0.46–0.51</td><td rowspan="1" colspan="1">0.54–0.85</td><td rowspan="1" colspan="1">0.31–0.36</td></tr><tr><td rowspan="1" colspan="1">
              <abbrev xmlns:xlink="http://www.w3.org/1999/xlink" xlink:title="antennae" id="ABBRID0EHHAE" xlink:type="simple">ANT</abbrev> V</td><td rowspan="1" colspan="1">0.60–0.69</td><td rowspan="1" colspan="1">0.46–0.48</td><td rowspan="1" colspan="1">0.48–0.77</td><td rowspan="1" colspan="1">0.26–0.33</td></tr><tr><td rowspan="1" colspan="1">
              <abbrev xmlns:xlink="http://www.w3.org/1999/xlink" xlink:title="BASE" id="ABBRID0E3HAE" xlink:type="simple">BASE</abbrev>
            </td><td rowspan="1" colspan="1">0.34–0.40</td><td rowspan="1" colspan="1">0.27–0.31</td><td rowspan="1" colspan="1">0.26–0.40</td><td rowspan="1" colspan="1">0.15–0.20</td></tr><tr><td rowspan="1" colspan="1">
              <abbrev xmlns:xlink="http://www.w3.org/1999/xlink" xlink:title="processus terminalis of last antennal segment" id="ABBRID0ERIAE" xlink:type="simple">PT</abbrev>
            </td><td rowspan="1" colspan="1">0.34–0.44</td><td rowspan="1" colspan="1">0.33–0.36</td><td rowspan="1" colspan="1">0.31–0.40</td><td rowspan="1" colspan="1">0.17–0.19</td></tr><tr><td rowspan="1" colspan="1">
              <abbrev xmlns:xlink="http://www.w3.org/1999/xlink" xlink:title="URS" id="ABBRID0EGJAE" xlink:type="simple">URS</abbrev>
            </td><td rowspan="1" colspan="1">0.05</td><td rowspan="1" colspan="1">0.05–0.06</td><td rowspan="1" colspan="1">0.05–0.06</td><td rowspan="1" colspan="1">0.07</td></tr><tr><td rowspan="1" colspan="1">
              <abbrev xmlns:xlink="http://www.w3.org/1999/xlink" xlink:title="hind femur" id="ABBRID0E2JAE" xlink:type="simple">FEM</abbrev>
            </td><td rowspan="1" colspan="1">0.55–0.69</td><td rowspan="1" colspan="1">0.41–0.46</td><td rowspan="1" colspan="1">0.53–0.66</td><td rowspan="1" colspan="1">0.46–0.50</td></tr><tr><td rowspan="1" colspan="1">
              <abbrev xmlns:xlink="http://www.w3.org/1999/xlink" xlink:title="hind tibiae" id="ABBRID0EQKAE" xlink:type="simple">TIB</abbrev>
            </td><td rowspan="1" colspan="1">0.87–1.15</td><td rowspan="1" colspan="1">0.72–0.80</td><td rowspan="1" colspan="1">0.91–1.21</td><td rowspan="1" colspan="1">0.79–0.88</td></tr><tr><td rowspan="1" colspan="1">
              <abbrev xmlns:xlink="http://www.w3.org/1999/xlink" xlink:title="second segment of hind tarsus" id="ABBRID0EFLAE" xlink:type="simple">HT 2</abbrev>
            </td><td rowspan="1" colspan="1">0.10–0.11</td><td rowspan="1" colspan="1">0.09–0.10</td><td rowspan="1" colspan="1">0.10–0.12</td><td rowspan="1" colspan="1">0.11–0.13</td></tr><tr><td rowspan="1" colspan="1">
              <abbrev xmlns:xlink="http://www.w3.org/1999/xlink" xlink:title="siphunculus" id="ABBRID0E1LAE" xlink:type="simple">SIPH</abbrev>
            </td><td rowspan="1" colspan="1">0.08–0.11</td><td rowspan="1" colspan="1">0.04–0.05</td><td rowspan="1" colspan="1">0.05–0.08</td><td rowspan="1" colspan="1">0.04–0.05</td></tr><tr><td rowspan="1" colspan="1">Cauda</td><td rowspan="1" colspan="1">0.12–0.14</td><td rowspan="1" colspan="1">0.14–0.15</td><td rowspan="1" colspan="1">0.11–0.16</td><td rowspan="1" colspan="1">0.15–0.20</td></tr><tr><td rowspan="1" colspan="1"><abbrev xmlns:xlink="http://www.w3.org/1999/xlink" xlink:title="longest setae on ANT" id="ABBRID0E4LAD" xlink:type="simple">Ls ANT</abbrev> III</td><td rowspan="1" colspan="1">0.01–0.02</td><td rowspan="1" colspan="1">0.01</td><td rowspan="1" colspan="1">0.01</td><td rowspan="1" colspan="1">0.01–0.02</td></tr><tr><td rowspan="9" colspan="1">No. of setae on</td><td rowspan="1" colspan="1">
              <abbrev xmlns:xlink="http://www.w3.org/1999/xlink" xlink:title="antennae" id="ABBRID0EXNAE" xlink:type="simple">ANT</abbrev> I</td><td rowspan="1" colspan="1">5–6</td><td rowspan="1" colspan="1">4–5</td><td rowspan="1" colspan="1">3–5</td><td rowspan="1" colspan="1">3–4</td></tr><tr><td rowspan="1" colspan="1">
              <abbrev xmlns:xlink="http://www.w3.org/1999/xlink" xlink:title="antennae" id="ABBRID0EMOAE" xlink:type="simple">ANT</abbrev> II</td><td rowspan="1" colspan="1">2–3</td><td rowspan="1" colspan="1">2–3</td><td rowspan="1" colspan="1">2–3</td><td rowspan="1" colspan="1">3</td></tr><tr><td rowspan="1" colspan="1">
              <abbrev xmlns:xlink="http://www.w3.org/1999/xlink" xlink:title="antennae" id="ABBRID0EBPAE" xlink:type="simple">ANT</abbrev> III</td><td rowspan="1" colspan="1">24–39</td><td rowspan="1" colspan="1">13–23</td><td rowspan="1" colspan="1">18–28</td><td rowspan="1" colspan="1">17–21</td></tr><tr><td rowspan="1" colspan="1">
              <abbrev xmlns:xlink="http://www.w3.org/1999/xlink" xlink:title="BASE" id="ABBRID0EWPAE" xlink:type="simple">BASE</abbrev>
            </td><td rowspan="1" colspan="1">1</td><td rowspan="1" colspan="1">1</td><td rowspan="1" colspan="1">1</td><td rowspan="1" colspan="1">1</td></tr><tr><td rowspan="1" colspan="1">
              <abbrev xmlns:xlink="http://www.w3.org/1999/xlink" xlink:title="URS" id="ABBRID0ELQAE" xlink:type="simple">URS</abbrev> (accessory setae)</td><td rowspan="1" colspan="1">4</td><td rowspan="1" colspan="1">4–5</td><td rowspan="1" colspan="1">4</td><td rowspan="1" colspan="1">4–5</td></tr><tr><td rowspan="1" colspan="1">
              <abbrev xmlns:xlink="http://www.w3.org/1999/xlink" xlink:title="siphunculus" id="ABBRID0EARAE" xlink:type="simple">SIPH</abbrev>
            </td><td rowspan="1" colspan="1">1</td><td rowspan="1" colspan="1">1</td><td rowspan="1" colspan="1">1</td><td rowspan="1" colspan="1">0</td></tr><tr><td rowspan="1" colspan="1"><abbrev xmlns:xlink="http://www.w3.org/1999/xlink" xlink:title="abdominal tergite" xlink:type="simple">ABD TERG</abbrev> VIII</td><td rowspan="1" colspan="1">2</td><td rowspan="1" colspan="1">2</td><td rowspan="1" colspan="1">2</td><td rowspan="1" colspan="1">2</td></tr><tr><td rowspan="1" colspan="1">Cauda knob</td><td rowspan="1" colspan="1">9–12</td><td rowspan="1" colspan="1">9–13</td><td rowspan="1" colspan="1">10–15</td><td rowspan="1" colspan="1">12–13</td></tr><tr><td rowspan="1" colspan="1">Each lobe of anal plate</td><td rowspan="1" colspan="1">7–10</td><td rowspan="1" colspan="1">7–8</td><td rowspan="1" colspan="1">8–12</td><td rowspan="1" colspan="1">10</td></tr><tr><td rowspan="3" colspan="1">No. of rhinaria on</td><td rowspan="1" colspan="1">
              <abbrev xmlns:xlink="http://www.w3.org/1999/xlink" xlink:title="antennae" id="ABBRID0EITAE" xlink:type="simple">ANT</abbrev> III</td><td rowspan="1" colspan="1">4–7</td><td rowspan="1" colspan="1">4–7</td><td rowspan="1" colspan="1">5–10</td><td rowspan="1" colspan="1">5–7</td></tr><tr><td rowspan="1" colspan="1">
              <abbrev xmlns:xlink="http://www.w3.org/1999/xlink" xlink:title="antennae" id="ABBRID0E4TAE" xlink:type="simple">ANT</abbrev> IV</td><td rowspan="1" colspan="1">0</td><td rowspan="1" colspan="1">0</td><td rowspan="1" colspan="1">0</td><td rowspan="1" colspan="1">0</td></tr><tr><td rowspan="1" colspan="1">
              <abbrev xmlns:xlink="http://www.w3.org/1999/xlink" xlink:title="antennae" id="ABBRID0ESUAE" xlink:type="simple">ANT</abbrev> V</td><td rowspan="1" colspan="1">1</td><td rowspan="1" colspan="1">1</td><td rowspan="1" colspan="1">1</td><td rowspan="1" colspan="1">1</td></tr><tr><td rowspan="10" colspan="1">Ratio (times)</td><td rowspan="1" colspan="1">
              <abbrev xmlns:xlink="http://www.w3.org/1999/xlink" xlink:title="antennae" id="ABBRID0EKVAE" xlink:type="simple">ANT</abbrev> / <abbrev xmlns:xlink="http://www.w3.org/1999/xlink" xlink:title="body length" id="ABBRID0EOVAE" xlink:type="simple">BL</abbrev></td><td rowspan="1" colspan="1">1.48–1.70</td><td rowspan="1" colspan="1">1.30–1.60</td><td rowspan="1" colspan="1">1.22–1.39</td><td rowspan="1" colspan="1">0.73–0.79</td></tr><tr><td rowspan="1" colspan="1">
              <abbrev xmlns:xlink="http://www.w3.org/1999/xlink" xlink:title="processus terminalis of last antennal segment" id="ABBRID0ECWAE" xlink:type="simple">PT</abbrev> / <abbrev xmlns:xlink="http://www.w3.org/1999/xlink" xlink:title="BASE" id="ABBRID0EGWAE" xlink:type="simple">BASE</abbrev></td><td rowspan="1" colspan="1">0.89–1.11</td><td rowspan="1" colspan="1">1.10–1.26</td><td rowspan="1" colspan="1">0.94–1.27</td><td rowspan="1" colspan="1">0.90–1.06</td></tr><tr><td rowspan="1" colspan="1">
              <abbrev xmlns:xlink="http://www.w3.org/1999/xlink" xlink:title="processus terminalis of last antennal segment" id="ABBRID0E1WAE" xlink:type="simple">PT</abbrev> / <abbrev xmlns:xlink="http://www.w3.org/1999/xlink" xlink:title="antennae" id="ABBRID0E5WAE" xlink:type="simple">ANT</abbrev> III</td><td rowspan="1" colspan="1">0.31–0.34</td><td rowspan="1" colspan="1">0.47–0.50</td><td rowspan="1" colspan="1">0.35–0.47</td><td rowspan="1" colspan="1">3.32–3.72</td></tr><tr><td rowspan="1" colspan="1">
              <abbrev xmlns:xlink="http://www.w3.org/1999/xlink" xlink:title="URS" id="ABBRID0ETXAE" xlink:type="simple">URS</abbrev> / <abbrev xmlns:xlink="http://www.w3.org/1999/xlink" xlink:title="second segment of hind tarsus" id="ABBRID0EXXAE" xlink:type="simple">HT 2</abbrev></td><td rowspan="1" colspan="1">0.45–0.50</td><td rowspan="1" colspan="1">0.56–0.67</td><td rowspan="1" colspan="1">0.42–0.60</td><td rowspan="1" colspan="1">0.54–0.64</td></tr><tr><td rowspan="1" colspan="1">
              <abbrev xmlns:xlink="http://www.w3.org/1999/xlink" xlink:title="URS" id="ABBRID0ELYAE" xlink:type="simple">URS</abbrev> / <abbrev xmlns:xlink="http://www.w3.org/1999/xlink" xlink:title="BASE" id="ABBRID0EPYAE" xlink:type="simple">BASE</abbrev></td><td rowspan="1" colspan="1">0.13–0.15</td><td rowspan="1" colspan="1">0.16–0.20</td><td rowspan="1" colspan="1">0.13–0.23</td><td rowspan="1" colspan="1">0.35–0.44</td></tr><tr><td rowspan="1" colspan="1">
              <abbrev xmlns:xlink="http://www.w3.org/1999/xlink" xlink:title="siphunculus" id="ABBRID0EDZAE" xlink:type="simple">SIPH</abbrev> / <abbrev xmlns:xlink="http://www.w3.org/1999/xlink" xlink:title="body length" id="ABBRID0EHZAE" xlink:type="simple">BL</abbrev></td><td rowspan="1" colspan="1">0.03–0.04</td><td rowspan="1" colspan="1">0.02–0.03</td><td rowspan="1" colspan="1">0.02–0.03</td><td rowspan="1" colspan="1">0.02</td></tr><tr><td rowspan="1" colspan="1">
              <abbrev xmlns:xlink="http://www.w3.org/1999/xlink" xlink:title="siphunculus" id="ABBRID0E2ZAE" xlink:type="simple">SIPH</abbrev> / <abbrev xmlns:xlink="http://www.w3.org/1999/xlink" xlink:title="antennae" id="ABBRID0E6ZAE" xlink:type="simple">ANT</abbrev> III</td><td rowspan="1" colspan="1">0.06–0.09</td><td rowspan="1" colspan="1">0.06–0.07</td><td rowspan="1" colspan="1">0.06–0.09</td><td rowspan="1" colspan="1">0.07–0.10</td></tr><tr><td rowspan="1" colspan="1">
              <abbrev xmlns:xlink="http://www.w3.org/1999/xlink" xlink:title="siphunculus" id="ABBRID0EU1AE" xlink:type="simple">SIPH</abbrev> / <abbrev xmlns:xlink="http://www.w3.org/1999/xlink" xlink:title="hind femur" id="ABBRID0EY1AE" xlink:type="simple">FEM</abbrev></td><td rowspan="1" colspan="1">0.13–0.17</td><td rowspan="1" colspan="1">0.09–0.12</td><td rowspan="1" colspan="1">0.09–0.13</td><td rowspan="1" colspan="1">0.09–0.12</td></tr><tr><td rowspan="1" colspan="1">
              <abbrev xmlns:xlink="http://www.w3.org/1999/xlink" xlink:title="siphunculus" id="ABBRID0EM2AE" xlink:type="simple">SIPH</abbrev> / Cauda</td><td rowspan="1" colspan="1">0.57–0.79</td><td rowspan="1" colspan="1">0.27–0.36</td><td rowspan="1" colspan="1">0.36–0.64</td><td rowspan="1" colspan="1">0.20–0.35</td></tr><tr><td rowspan="1" colspan="1"><abbrev xmlns:xlink="http://www.w3.org/1999/xlink" xlink:title="longest setae on ANT" xlink:type="simple">Ls ANT</abbrev> III / <abbrev xmlns:xlink="http://www.w3.org/1999/xlink" xlink:title="basal diameter of ANT" id="ABBRID0EF3AE" xlink:type="simple">BD III</abbrev></td><td rowspan="1" colspan="1">0.25–0.50</td><td rowspan="1" colspan="1">0.33</td><td rowspan="1" colspan="1">0.20–0.33</td><td rowspan="1" colspan="1">0.33–0.67</td></tr></tbody></table></table-wrap></tp:treatment-sec><ref-list><ref id="B29"><mixed-citation xmlns:xlink="http://www.w3.org/1999/xlink" xlink:type="simple">
          <person-group><name name-style="western"><surname>Paik</surname><given-names>WH</given-names></name></person-group> (<year>1965</year>) <source>Aphids of Korea.</source> <publisher-name>Seoul National University</publisher-name>, <publisher-loc>Seoul</publisher-loc>, <size units="page">160 pp</size>.</mixed-citation></ref><ref id="B33"><mixed-citation xmlns:xlink="http://www.w3.org/1999/xlink" xlink:type="simple">
          <person-group><name name-style="western"><surname>Qiao</surname><given-names>GX</given-names></name><name name-style="western"><surname>Zhang</surname><given-names>GX</given-names></name></person-group> (<year>2004</year>) <article-title>Review of the genus <italic><tp:taxon-name><tp:taxon-name-part taxon-name-part-type="genus">Takecallis</tp:taxon-name-part></tp:taxon-name></italic> Matsumura (<tp:taxon-name><tp:taxon-name-part taxon-name-part-type="suborder">Homoptera</tp:taxon-name-part></tp:taxon-name>: <tp:taxon-name><tp:taxon-name-part taxon-name-part-type="family">Aphididae</tp:taxon-name-part></tp:taxon-name>: <tp:taxon-name>Myzocallidinae</tp:taxon-name>) from China and description of one new species.</article-title> <source>Raffles Bulletin of Zoology</source> <volume>52</volume>(<issue>2</issue>): <fpage>373</fpage>–<lpage>378</lpage>.</mixed-citation></ref><ref id="B17"><mixed-citation xmlns:xlink="http://www.w3.org/1999/xlink" xlink:type="simple">
          <person-group><name name-style="western"><surname>Higuchi</surname><given-names>H</given-names></name></person-group> (<year>1968</year>) <article-title>A revision of the genus <italic><tp:taxon-name><tp:taxon-name-part taxon-name-part-type="genus">Takecallis</tp:taxon-name-part></tp:taxon-name></italic> Matsumura (<tp:taxon-name><tp:taxon-name-part taxon-name-part-type="suborder">Homoptera</tp:taxon-name-part></tp:taxon-name>: <tp:taxon-name><tp:taxon-name-part taxon-name-part-type="family">Aphididae</tp:taxon-name-part></tp:taxon-name>).</article-title> <source><tp:taxon-name><tp:taxon-name-part taxon-name-part-type="class">Insecta</tp:taxon-name-part></tp:taxon-name> Matsumurana</source> <volume>31</volume>(<issue>4</issue>): <fpage>25</fpage>–<lpage>33</lpage>.</mixed-citation></ref><ref id="B4"><mixed-citation xmlns:xlink="http://www.w3.org/1999/xlink" xlink:type="simple">
          <person-group><name name-style="western"><surname>Blackman</surname><given-names>RL</given-names></name><name name-style="western"><surname>Eastop</surname><given-names>VF</given-names></name></person-group> (<year>2017</year>) Aphids on the world’s plants: An online identification and information guide. <ext-link xlink:type="simple" ext-link-type="uri" xlink:href="http://www.aphidinwordsplants.info/">http://www.aphidinwordsplants.info/</ext-link> [Accessed: 15 December 2017]</mixed-citation></ref><ref id="B32"><mixed-citation xmlns:xlink="http://www.w3.org/1999/xlink" xlink:type="simple">
          <person-group><name name-style="western"><surname>Pons</surname><given-names>X</given-names></name><name name-style="western"><surname>Lumbierres</surname><given-names>B</given-names></name></person-group> (<year>2004</year>) <article-title>Aphids on ornamental shrubs and trees in an urban area of the Catalan coast: bases for an IPM programme.</article-title> In: <person-group><name name-style="western"><surname>Simon</surname><given-names>JC</given-names></name><name name-style="western"><surname>Dedryver</surname><given-names>CA</given-names></name><name name-style="western"><surname>Rispe</surname><given-names>C</given-names></name><name name-style="western"><surname>Hullé</surname><given-names>M</given-names></name></person-group> (<role>Eds</role>) <issue-title>Aphids in a new millennium.</issue-title> <source>Institut National de la Recherche Agronomique, Paris</source>, <fpage>359</fpage>–<lpage>364</lpage>.</mixed-citation></ref><ref id="B41"><mixed-citation xmlns:xlink="http://www.w3.org/1999/xlink" xlink:type="simple">
          <person-group><name name-style="western"><surname>Stroyan</surname><given-names>HLG</given-names></name></person-group> (<year>1964</year>) <article-title>Notes on hitherto unrecorded or overlooked British aphid species.</article-title> <source>Transactions of the Royal Entomological Society of London</source> <volume>116</volume>: <fpage>29</fpage>–<lpage>72</lpage>. <ext-link xlink:type="simple" ext-link-type="doi" xlink:href="10.1111/j.1365-2311.1964.tb00824.x">https://doi.org/10.1111/j.1365-2311.1964.tb00824.x</ext-link></mixed-citation></ref><ref id="B6"><mixed-citation xmlns:xlink="http://www.w3.org/1999/xlink" xlink:type="simple">
          <person-group><name name-style="western"><surname>Clarke</surname><given-names>WT</given-names></name></person-group> (<year>1903</year>) <article-title>A list of California <tp:taxon-name><tp:taxon-name-part taxon-name-part-type="family">Aphididae</tp:taxon-name-part></tp:taxon-name>.</article-title> <source>The Canadian Entomologist</source> <volume>35</volume>(<issue>9</issue>): <fpage>247</fpage>–<lpage>254</lpage>. <ext-link xlink:type="simple" ext-link-type="doi" xlink:href="10.4039/Ent35247-9">https://doi.org/10.4039/Ent35247-9</ext-link></mixed-citation></ref><ref id="B23"><mixed-citation xmlns:xlink="http://www.w3.org/1999/xlink" xlink:type="simple">
          <person-group><name name-style="western"><surname>Lee</surname><given-names>Y</given-names></name><name name-style="western"><surname>Lee</surname><given-names>W</given-names></name><name name-style="western"><surname>Kanturski</surname><given-names>M</given-names></name><name name-style="western"><surname>Foottit</surname><given-names>RG</given-names></name><name name-style="western"><surname>Akimoto</surname><given-names>SI</given-names></name><name name-style="western"><surname>Lee</surname><given-names>S</given-names></name></person-group> (<year>2017</year>) Cryptic diversity of the subfamily <tp:taxon-name><tp:taxon-name-part taxon-name-part-type="subfamily">Calaphidinae</tp:taxon-name-part></tp:taxon-name> (<tp:taxon-name><tp:taxon-name-part taxon-name-part-type="order">Hemiptera</tp:taxon-name-part></tp:taxon-name>: <tp:taxon-name><tp:taxon-name-part taxon-name-part-type="family">Aphididae</tp:taxon-name-part></tp:taxon-name>) revealed by comprehensive DNA barcoding. PloS ONE 12(4): e0176582. <ext-link xlink:type="simple" ext-link-type="doi" xlink:href="10.1371/journal.pone.0176582">https://doi.org/10.1371/journal.pone.0176582</ext-link></mixed-citation></ref></ref-list></tp:taxon-treatment>
