# Supplementary material for: A review of the genus Takecallis Mastumura in Korea with the description of a new species (Hemiptera, Aphididae)
Source: Zookeys. 2018 Apr 5;(748):131–49. doi: 10.3897/zookeys.748.23140 (PMC5904397; doi:10.3897/zookeys.748.23140)
Supplement: XML Treatment for Takecallis arundinariae [file zookeys.748.23140-treatment4.xml]

<!DOCTYPE tp:taxon-treatment
  PUBLIC "-//TaxonX//DTD Taxonomic Treatment Publishing DTD v0 20100105//EN" "tax-treatment-NSO.dtd">
<tp:taxon-treatment xmlns:tp="http://www.plazi.org/taxpub"><tp:treatment-meta><kwd-group><label>Taxon classification</label><kwd><named-content xmlns:xlink="http://www.w3.org/1999/xlink" content-type="kingdom">Animalia</named-content></kwd><kwd><named-content xmlns:xlink="http://www.w3.org/1999/xlink" content-type="order">Hemiptera</named-content></kwd><kwd><named-content xmlns:xlink="http://www.w3.org/1999/xlink" content-type="family">Aphididae</named-content></kwd></kwd-group><mixed-citation publication-type="journal"><person-group><name><surname>Lee</surname><given-names>Yerim</given-names></name><name><surname>Lee</surname><given-names>Seunghwan</given-names></name></person-group><article-title>A review of the genus <italic><tp:taxon-name><tp:taxon-name-part taxon-name-part-type="genus" reg="Takecallis">Takecallis</tp:taxon-name-part></tp:taxon-name></italic> Mastumura in Korea with the description of a new species (<tp:taxon-name><tp:taxon-name-part taxon-name-part-type="order">Hemiptera</tp:taxon-name-part></tp:taxon-name>, <tp:taxon-name><tp:taxon-name-part taxon-name-part-type="family">Aphididae</tp:taxon-name-part></tp:taxon-name>)</article-title><source>Zookeys</source><day>5</day><month>4</month><year>2018</year><volume>2018</volume><issue>748</issue><fpage>131</fpage><lpage>149</lpage><pub-id pub-id-type="doi">10.3897/zookeys.748.23140</pub-id></mixed-citation></tp:treatment-meta><tp:nomenclature><tp:taxon-name>
            <tp:taxon-name-part taxon-name-part-type="genus" reg="Takecallis">Takecallis</tp:taxon-name-part>
            <tp:taxon-name-part taxon-name-part-type="species" reg="arundinariae">arundinariae</tp:taxon-name-part>
          </tp:taxon-name><tp:taxon-authority>(Essig, 1917)</tp:taxon-authority><xref ref-type="fig" rid="F1">Figs 1C</xref><xref ref-type="fig" rid="F4">, 4</xref><xref ref-type="table" rid="T1">, Table 1</xref><tp:nomenclature-citation-list><tp:nomenclature-citation><tp:taxon-name>
                <tp:taxon-name-part taxon-name-part-type="genus" reg="Takecallis">Takecallis</tp:taxon-name-part> <tp:taxon-name-part taxon-name-part-type="species" reg="arundinariae">arundinariae</tp:taxon-name-part></tp:taxon-name><comment>Blackman, 1980.</comment></tp:nomenclature-citation><tp:nomenclature-citation><tp:taxon-name>
                <tp:taxon-name-part taxon-name-part-type="genus" reg="Myzocallis">Myzocallis</tp:taxon-name-part> <tp:taxon-name-part taxon-name-part-type="species" reg="bambucifoliae">bambucifoliae</tp:taxon-name-part></tp:taxon-name><comment>Takahashi, 1921.</comment></tp:nomenclature-citation><tp:nomenclature-citation><tp:taxon-name>
                <tp:taxon-name-part taxon-name-part-type="genus" reg="Myzocallis">Myzocallis</tp:taxon-name-part> <tp:taxon-name-part taxon-name-part-type="species" reg="bambusifoliae">bambusifoliae</tp:taxon-name-part></tp:taxon-name><comment>Takahashi, 1921.</comment></tp:nomenclature-citation></tp:nomenclature-citation-list></tp:nomenclature><tp:treatment-sec sec-type="material" id="SECID0ECFBG"><title>Material examined.</title><p>1 alate viviparous female, Seoul, South Korea, <named-content xmlns:xlink="http://www.w3.org/1999/xlink" content-type="dwc:verbatimCoordinates" xlink:type="simple"><named-content content-type="geo-json" specific-use="{&#34;type&#34;:&#34;Point&#34;,&#34;coordinates&#34;:[126.997500,37.575278]}" id="NCID0ELFBG" xlink:type="simple">37°34'31"N, 126°59'51"E</named-content></named-content>, on <italic><tp:taxon-name><tp:taxon-name-part taxon-name-part-type="genus" reg="Sinoarundinaria">Sinoarundinaria</tp:taxon-name-part> <tp:taxon-name-part taxon-name-part-type="species" reg="reticulata">reticulata</tp:taxon-name-part></tp:taxon-name></italic>, W.H. Paik leg., 15.v.1960, no. 1258; 1 alate viviparous female, Seoul, South Korea, <named-content xmlns:xlink="http://www.w3.org/1999/xlink" content-type="dwc:verbatimCoordinates" xlink:type="simple"><named-content content-type="geo-json" specific-use="{&#34;type&#34;:&#34;Point&#34;,&#34;coordinates&#34;:[126.997500,37.575278]}" id="NCID0E5FBG" xlink:type="simple">37°34'31"N, 126°59'51"E</named-content></named-content>, on <italic><tp:taxon-name><tp:taxon-name-part taxon-name-part-type="genus" reg="Sasa">Sasa</tp:taxon-name-part> <tp:taxon-name-part taxon-name-part-type="species" reg="kurilensis">kurilensis</tp:taxon-name-part></tp:taxon-name></italic>, W.H. Paik leg., 3.xi.1971, no. 6924; 5 alate viviparous females, Hwasun, <abbrev xmlns:xlink="http://www.w3.org/1999/xlink" xlink:title="Jeollanam-do" xlink:type="simple">JN</abbrev>, South Korea, <named-content xmlns:xlink="http://www.w3.org/1999/xlink" content-type="dwc:verbatimCoordinates" xlink:type="simple"><named-content content-type="geo-json" specific-use="{&#34;type&#34;:&#34;Point&#34;,&#34;coordinates&#34;:[126.986389,35.064444]}" id="NCID0ERGBG" xlink:type="simple">35°3'52"N, 126°59'11"E</named-content></named-content>, on unknown host, S. Lee leg., 31.iii.1999, no. 990331SH-1; 6 alate viviparous females, Chupungryeong, Gimcheon, <abbrev xmlns:xlink="http://www.w3.org/1999/xlink" xlink:title="Gyeongsangbuk-do" xlink:type="simple">GB</abbrev>, South Korea, <named-content xmlns:xlink="http://www.w3.org/1999/xlink" content-type="dwc:verbatimCoordinates" xlink:type="simple"><named-content content-type="geo-json" specific-use="{&#34;type&#34;:&#34;Point&#34;,&#34;coordinates&#34;:[127.997500,36.219167]}" id="NCID0EZGBG" xlink:type="simple">36°13'9"N, 127°59'51"E</named-content></named-content>, on <italic><tp:taxon-name><tp:taxon-name-part taxon-name-part-type="genus" reg="Sasa">Sasa</tp:taxon-name-part></tp:taxon-name></italic> sp., S. Lee leg., 12.v.1999, no. 990512SH-30; 5 alate viviparous females, Sanpo-myeon, Naju-si, <abbrev xmlns:xlink="http://www.w3.org/1999/xlink" xlink:title="Jeollanam-do" xlink:type="simple">JN</abbrev>, South Korea, 35°2'22"N, 126°48'21"E, on <italic><tp:taxon-name><tp:taxon-name-part taxon-name-part-type="genus" reg="Phyllostachys">Phyllostachys</tp:taxon-name-part> <tp:taxon-name-part taxon-name-part-type="species" reg="bambusoidea">bambusoidea</tp:taxon-name-part></tp:taxon-name></italic>, G.M. Kwon leg., 12.i.2000, no. 000112GM-04; 5 alate viviparous females, Namyang-myeon, Goheung-gun, <abbrev xmlns:xlink="http://www.w3.org/1999/xlink" xlink:title="Jeollanam-do" xlink:type="simple">JN</abbrev>, South Korea, <named-content xmlns:xlink="http://www.w3.org/1999/xlink" content-type="dwc:verbatimCoordinates" xlink:type="simple"><named-content content-type="geo-json" specific-use="{&#34;type&#34;:&#34;Point&#34;,&#34;coordinates&#34;:[127.336111,34.728333]}" id="NCID0ETHBG" xlink:type="simple">34°43'42"N, 127°20'10"E</named-content></named-content>, on <italic><tp:taxon-name><tp:taxon-name-part taxon-name-part-type="genus" reg="Phyllostachys">Phyllostachys</tp:taxon-name-part> <tp:taxon-name-part taxon-name-part-type="species" reg="bambusoidea">bambusoidea</tp:taxon-name-part></tp:taxon-name></italic>, S. Lee leg., 14.iii.2000, no. 000314SH-2; 3 alate viviparous females, Sacheon-gun, <abbrev xmlns:xlink="http://www.w3.org/1999/xlink" xlink:title="Gyeongsangnam-do" xlink:type="simple">GN</abbrev>, South Korea, <named-content xmlns:xlink="http://www.w3.org/1999/xlink" content-type="dwc:verbatimCoordinates" xlink:type="simple"><named-content content-type="geo-json" specific-use="{&#34;type&#34;:&#34;Point&#34;,&#34;coordinates&#34;:[128.854722,37.810833]}" id="NCID0EGIBG" xlink:type="simple">37°48'39"N, 128°51'17"E</named-content></named-content>, on <italic><tp:taxon-name><tp:taxon-name-part taxon-name-part-type="genus" reg="Phyllostachys">Phyllostachys</tp:taxon-name-part> <tp:taxon-name-part taxon-name-part-type="species" reg="bambusoidea">bambusoidea</tp:taxon-name-part></tp:taxon-name></italic>, S. Lee leg., 16.iii.2000, no. 000316SH-6; 4 alate viviparous females, Namhae-gun, <abbrev xmlns:xlink="http://www.w3.org/1999/xlink" xlink:title="Gyeongsangnam-do" xlink:type="simple">GN</abbrev>, South Korea, <named-content xmlns:xlink="http://www.w3.org/1999/xlink" content-type="dwc:verbatimCoordinates" xlink:type="simple"><named-content content-type="geo-json" specific-use="{&#34;type&#34;:&#34;Point&#34;,&#34;coordinates&#34;:[127.898056,34.832778]}" id="NCID0EZIBG" xlink:type="simple">34°49'58"N, 127°53'53"E</named-content></named-content>, on <italic><tp:taxon-name><tp:taxon-name-part taxon-name-part-type="genus" reg="Gramineae">Gramineae</tp:taxon-name-part></tp:taxon-name></italic> sp., S. Lee leg., 8.iv.2006, no. 060408SH16; 2 alate viviparous females, Taean-gun, <abbrev xmlns:xlink="http://www.w3.org/1999/xlink" xlink:title="Chungcheongnam-do" xlink:type="simple">CN</abbrev>, South Korea, <named-content xmlns:xlink="http://www.w3.org/1999/xlink" content-type="dwc:verbatimCoordinates" xlink:type="simple"><named-content content-type="geo-json" specific-use="{&#34;type&#34;:&#34;Point&#34;,&#34;coordinates&#34;:[126.297778,36.745556]}" id="NCID0EIJBG" xlink:type="simple">36°44'44"N 126°17'52"E</named-content></named-content>, on <italic><tp:taxon-name><tp:taxon-name-part taxon-name-part-type="genus" reg="Phyllostachys">Phyllostachys</tp:taxon-name-part></tp:taxon-name></italic> sp., Y. Lee and H. Lee leg., 10.v.2014, no. 140510YR-17.</p></tp:treatment-sec><tp:treatment-sec sec-type="description" id="SECID0EUJBG"><title>Description.</title><p>
            <italic>Alate viviparous female</italic>: <italic>Color in life</italic>. Head pale to bright yellow with black stripe on head dorsum, compound eye pale red. From <abbrev xmlns:xlink="http://www.w3.org/1999/xlink" xlink:title="antennae" id="ABBRID0E5JBG" xlink:type="simple">ANT</abbrev> I to basal half of <abbrev xmlns:xlink="http://www.w3.org/1999/xlink" xlink:title="antennae" id="ABBRID0ECKBG" xlink:type="simple">ANT</abbrev> III dark, from distal joint of <abbrev xmlns:xlink="http://www.w3.org/1999/xlink" xlink:title="antennae" id="ABBRID0EGKBG" xlink:type="simple">ANT</abbrev> III to <abbrev xmlns:xlink="http://www.w3.org/1999/xlink" xlink:title="BASE" id="ABBRID0EKKBG" xlink:type="simple">BASE</abbrev> dusky. Thorax pale yellow with dark stripe pattern. <abbrev xmlns:xlink="http://www.w3.org/1999/xlink" xlink:title="abdominal tergite" xlink:type="simple">ABD TERG</abbrev> pale yellow with pair of dark dorsal tubercle. Legs pale, tarsi dark. Wing veins dark. <abbrev xmlns:xlink="http://www.w3.org/1999/xlink" xlink:title="siphunculus" id="ABBRID0EOKBG" xlink:type="simple">SIPH</abbrev> and cauda pale. Entire body slightly covered with white wax.</p><p>
            <italic>Morphology</italic>. Body oval, <abbrev xmlns:xlink="http://www.w3.org/1999/xlink" xlink:title="body length" id="ABBRID0EWKBG" xlink:type="simple">BL</abbrev> 1.90–2.65 mm long. Head with three pairs of anterior and two pairs of posterior short and pointed discal setae about 0.010.02mm, median protrusion on frons developed, epicranial suture and antennal tubercle developed, head dorsum without tubercles. <abbrev xmlns:xlink="http://www.w3.org/1999/xlink" xlink:title="antennae" id="ABBRID0E1KBG" xlink:type="simple">ANT</abbrev> 6-segmented, 1.22–1.39 × <abbrev xmlns:xlink="http://www.w3.org/1999/xlink" xlink:title="body length" id="ABBRID0E5KBG" xlink:type="simple">BL</abbrev>, <abbrev xmlns:xlink="http://www.w3.org/1999/xlink" xlink:title="antennae" id="ABBRID0ECLBG" xlink:type="simple">ANT</abbrev> III longest with 5–10 transversely elliptical secondary rhinaria in a row on 1/4 of the segment, <abbrev xmlns:xlink="http://www.w3.org/1999/xlink" xlink:title="longest setae on ANT" xlink:type="simple">Ls ANT</abbrev> III 0.20–0.33 times as long as <abbrev xmlns:xlink="http://www.w3.org/1999/xlink" xlink:title="basal diameter of ANT" id="ABBRID0EKLBG" xlink:type="simple">BD III</abbrev>, <abbrev xmlns:xlink="http://www.w3.org/1999/xlink" xlink:title="antennae" id="ABBRID0EOLBG" xlink:type="simple">ANT</abbrev> IV-VI imbricated, <abbrev xmlns:xlink="http://www.w3.org/1999/xlink" xlink:title="antennae" id="ABBRID0ESLBG" xlink:type="simple">ANT</abbrev> IV without secondary rhinaria, <abbrev xmlns:xlink="http://www.w3.org/1999/xlink" xlink:title="processus terminalis of last antennal segment" id="ABBRID0EWLBG" xlink:type="simple">PT</abbrev> 0.94–1.27 times as long as <abbrev xmlns:xlink="http://www.w3.org/1999/xlink" xlink:title="BASE" id="ABBRID0E1LBG" xlink:type="simple">BASE</abbrev>. Clypeus with nose-like processus, rostrum very short, passing over fore coxae, <abbrev xmlns:xlink="http://www.w3.org/1999/xlink" xlink:title="URS" id="ABBRID0E5LBG" xlink:type="simple">URS</abbrev> short blunted, 0.050.06 mm with four accessory setae, <abbrev xmlns:xlink="http://www.w3.org/1999/xlink" xlink:title="URS" id="ABBRID0ECMBG" xlink:type="simple">URS</abbrev> 0.13–0.23 × <abbrev xmlns:xlink="http://www.w3.org/1999/xlink" xlink:title="BASE" id="ABBRID0EGMBG" xlink:type="simple">BASE</abbrev>, 0.42–0.60 × <abbrev xmlns:xlink="http://www.w3.org/1999/xlink" xlink:title="second segment of hind tarsus" id="ABBRID0EKMBG" xlink:type="simple">HT 2</abbrev>. Thorax smooth and without tubercles. Fore coxae enlarged, longest setae on <abbrev xmlns:xlink="http://www.w3.org/1999/xlink" xlink:title="hind tibiae" id="ABBRID0EOMBG" xlink:type="simple">TIB</abbrev> 0.75–1.25 × middle width of <abbrev xmlns:xlink="http://www.w3.org/1999/xlink" xlink:title="hind tibiae" id="ABBRID0ESMBG" xlink:type="simple">TIB</abbrev>, first tarsal segments with 5–7 setae, <abbrev xmlns:xlink="http://www.w3.org/1999/xlink" xlink:title="second segment of hind tarsus" id="ABBRID0EWMBG" xlink:type="simple">HT 2</abbrev> 0.10–0.12 mm long. Wing veins <abbrev xmlns:xlink="http://www.w3.org/1999/xlink" xlink:title="costa" id="ABBRID0E1MBG" xlink:type="simple">Co</abbrev> and <abbrev xmlns:xlink="http://www.w3.org/1999/xlink" xlink:title="pterostigma" id="ABBRID0E5MBG" xlink:type="simple">Pts</abbrev> of forewing slightly dark. Dorsal <abbrev xmlns:xlink="http://www.w3.org/1999/xlink" xlink:title="abdominal tergite" xlink:type="simple">ABD TERG</abbrev> I–VII with a pair of spinal setae on small elevations, <abbrev xmlns:xlink="http://www.w3.org/1999/xlink" xlink:title="abdominal tergite" xlink:type="simple">ABD TERG</abbrev> VIII with a pair of spinal setae. <abbrev xmlns:xlink="http://www.w3.org/1999/xlink" xlink:title="siphunculus" id="ABBRID0ECNBG" xlink:type="simple">SIPH</abbrev> cylindrical, 0.05–0.07 mm long bearing about 0.03–0.06 mm of single seta. Cauda knobbed 0.11–0.16 mm long with 10–15 setae. Anal plate bilobed, each lobe with 8–12 setae.</p><fig id="F4" position="float" orientation="portrait"><label>Figure 4.</label><caption><p>Alate viviparous female of <italic><tp:taxon-name><tp:taxon-name-part taxon-name-part-type="genus" reg="Takecallis">T.</tp:taxon-name-part> <tp:taxon-name-part taxon-name-part-type="species" reg="arundinariae">arundinariae</tp:taxon-name-part></tp:taxon-name></italic>: <bold>A</bold> body <bold>B</bold> dorsal <abbrev xmlns:xlink="http://www.w3.org/1999/xlink" xlink:title="abdominal tergite" xlink:type="simple">ABD TERG</abbrev> <bold>C</bold> head <bold>D</bold> cauda <bold>E</bold> anal plate <bold>F</bold> forewing <bold>G</bold> <abbrev xmlns:xlink="http://www.w3.org/1999/xlink" xlink:title="URS" id="ABBRID0EHOBG" xlink:type="simple">URS</abbrev> <bold>H</bold> <abbrev xmlns:xlink="http://www.w3.org/1999/xlink" xlink:title="second segment of hind tarsus" id="ABBRID0ENOBG" xlink:type="simple">HT 2</abbrev> <bold>I</bold> <abbrev xmlns:xlink="http://www.w3.org/1999/xlink" xlink:title="siphunculus" id="ABBRID0ETOBG" xlink:type="simple">SIPH</abbrev> <bold>J</bold> 4th marginal tubercle <bold>K</bold> <abbrev xmlns:xlink="http://www.w3.org/1999/xlink" xlink:title="antennae" id="ABBRID0E2OBG" xlink:type="simple">ANT</abbrev>.</p></caption><graphic xmlns:xlink="http://www.w3.org/1999/xlink" xlink:href="zookeys-748-131-g004.jpg" position="float" orientation="portrait" xlink:type="simple" id="oo_195308.jpg"/></fig></tp:treatment-sec><tp:treatment-sec sec-type="distribution" id="SECID0EEPBG"><title>Distribution.</title><p>This species is originally distributed in south-east Asian countries; Korea (<xref ref-type="bibr" rid="B29">Paik 1965</xref>), China (<xref ref-type="bibr" rid="B33">Qiao and Zhang 2004</xref>), India (Gosh et al. 1971), Japan (Higuchu 1968), Taiwan (Higuchu 1968), and eastern Russia (<xref ref-type="bibr" rid="B4">Blackman and Eastop 2017</xref>). It has invaded Europe (<xref ref-type="bibr" rid="B1">Barbagallo and Ortu 2009</xref>, <xref ref-type="bibr" rid="B2">Basky and Neményi 2014</xref>, <xref ref-type="bibr" rid="B14">Giacalone and Lampel 1996</xref>, <xref ref-type="bibr" rid="B17">Higuchi 1968</xref>, <xref ref-type="bibr" rid="B25">Limonta 1990</xref>, <xref ref-type="bibr" rid="B31">Piron 2009</xref>, <xref ref-type="bibr" rid="B42">Tistispis et al. 2007</xref>), Australia (<xref ref-type="bibr" rid="B43">Valenzuela et al. 2010</xref>), New Zealand (<xref ref-type="bibr" rid="B4">Blackman and Eastop 2017</xref>), North America (<xref ref-type="bibr" rid="B7">Coﬀelt and Schultz 1990</xref>), and South America (<xref ref-type="bibr" rid="B13">Foureaux and Kato 1999</xref>, <xref ref-type="bibr" rid="B21">Lazzari et al. 1999</xref>, <xref ref-type="bibr" rid="B39">Simbaqueba et al. 2016</xref>).</p></tp:treatment-sec><tp:treatment-sec sec-type="host" id="SECID0EKRBG"><title>Host plants.</title><p>
            <italic><tp:taxon-name><tp:taxon-name-part taxon-name-part-type="genus" reg="Arundinaria">Arundinaria</tp:taxon-name-part></tp:taxon-name></italic> spp., <italic><tp:taxon-name><tp:taxon-name-part taxon-name-part-type="genus" reg="Bambusa">Bambusa</tp:taxon-name-part></tp:taxon-name></italic> spp., <italic><tp:taxon-name><tp:taxon-name-part taxon-name-part-type="genus" reg="Dendrocalamus">Dendrocalamus</tp:taxon-name-part></tp:taxon-name></italic> spp., <italic><tp:taxon-name><tp:taxon-name-part taxon-name-part-type="genus" reg="Phyllostachys">Phyllostachys</tp:taxon-name-part></tp:taxon-name></italic> spp., <italic><tp:taxon-name><tp:taxon-name-part taxon-name-part-type="genus" reg="Sasa">Sasa</tp:taxon-name-part></tp:taxon-name></italic> spp., and <italic><tp:taxon-name><tp:taxon-name-part taxon-name-part-type="genus" reg="Sinoarundinaria">Sinoarundinaria</tp:taxon-name-part> <tp:taxon-name-part taxon-name-part-type="species" reg="reticulata">reticulata</tp:taxon-name-part></tp:taxon-name></italic> (<tp:taxon-name><tp:taxon-name-part taxon-name-part-type="family">Poaceae</tp:taxon-name-part></tp:taxon-name>).</p><!--PageBreak--></tp:treatment-sec><tp:treatment-sec sec-type="remarks" id="SECID0EETBG"><title>Remarks.</title><p>Among the examined specimens, it is described that four alate viviparous females were collected on <italic><tp:taxon-name><tp:taxon-name-part taxon-name-part-type="genus" reg="Gramineae">Gramineae</tp:taxon-name-part></tp:taxon-name></italic> sp. However, this host plant is probably not a true host plant due to <italic><tp:taxon-name><tp:taxon-name-part taxon-name-part-type="genus" reg="Takecallis">Takecallis</tp:taxon-name-part></tp:taxon-name></italic> species being recorded only on bamboo species, and is probably a misidentification.</p></tp:treatment-sec><tp:treatment-sec><!--Section generated to contain objects referenced in tp:taxon-treatment.--><fig id="F1" position="float" orientation="portrait"><label>Figure 1.</label><caption><p>Photographs of live <italic><tp:taxon-name><tp:taxon-name-part taxon-name-part-type="genus" reg="Takecallis">Takecallis</tp:taxon-name-part></tp:taxon-name></italic> spp. <bold>A</bold> alate viviparous female of <italic><tp:taxon-name><tp:taxon-name-part taxon-name-part-type="genus" reg="Takecallis">T.</tp:taxon-name-part> <tp:taxon-name-part taxon-name-part-type="species" reg="alba">alba</tp:taxon-name-part></tp:taxon-name></italic> sp. n. <bold>B</bold> alate viviparous female of <italic><tp:taxon-name><tp:taxon-name-part taxon-name-part-type="genus" reg="Takecallis">T.</tp:taxon-name-part> <tp:taxon-name-part taxon-name-part-type="species" reg="arundicolens">arundicolens</tp:taxon-name-part></tp:taxon-name></italic> <bold>C</bold> alate viviparous female of <italic><tp:taxon-name><tp:taxon-name-part taxon-name-part-type="genus" reg="Takecallis">T.</tp:taxon-name-part> <tp:taxon-name-part taxon-name-part-type="species" reg="arundinariae">arundinariae</tp:taxon-name-part></tp:taxon-name></italic>.</p></caption><graphic xmlns:xlink="http://www.w3.org/1999/xlink" xlink:href="zookeys-748-131-g001.jpg" position="float" orientation="portrait" xlink:type="simple" id="oo_195305.jpg"/></fig><table-wrap id="T1" position="float" orientation="portrait"><label>Table 1.</label><caption><p>Biometric data of <italic><tp:taxon-name><tp:taxon-name-part taxon-name-part-type="genus" reg="Takecallis">Takecallis</tp:taxon-name-part></tp:taxon-name></italic> species in Korea.</p></caption><table rules="all"><tbody><tr><th rowspan="2" colspan="1"/><th rowspan="2" colspan="1">Body parts</th><th rowspan="1" colspan="1">
              <italic><tp:taxon-name><tp:taxon-name-part taxon-name-part-type="genus" reg="Takecallis">T.</tp:taxon-name-part> <tp:taxon-name-part taxon-name-part-type="species" reg="alba">alba</tp:taxon-name-part></tp:taxon-name></italic> sp. n.</th><th rowspan="1" colspan="1">
              <italic><tp:taxon-name><tp:taxon-name-part taxon-name-part-type="genus" reg="Takecallis">T.</tp:taxon-name-part> <tp:taxon-name-part taxon-name-part-type="species" reg="arundicolens">arundicolens</tp:taxon-name-part></tp:taxon-name></italic>
            </th><th rowspan="1" colspan="1">
              <italic><tp:taxon-name><tp:taxon-name-part taxon-name-part-type="genus" reg="Takecallis">T.</tp:taxon-name-part> <tp:taxon-name-part taxon-name-part-type="species" reg="arundinariae">arundinariae</tp:taxon-name-part></tp:taxon-name></italic>
            </th><th rowspan="1" colspan="1">
              <italic><tp:taxon-name><tp:taxon-name-part taxon-name-part-type="genus" reg="Takecallis">T.</tp:taxon-name-part> <tp:taxon-name-part taxon-name-part-type="species" reg="taiwana">taiwana</tp:taxon-name-part></tp:taxon-name></italic>
            </th></tr><tr><th rowspan="1" colspan="1">(n = 20)</th><th rowspan="1" colspan="1">(n = 20)</th><th rowspan="1" colspan="1">(n = 20)</th><th rowspan="1" colspan="1">(n = 14</th></tr><tr><td rowspan="16" colspan="1">Length (mm)</td><td rowspan="1" colspan="1">
              <abbrev xmlns:xlink="http://www.w3.org/1999/xlink" xlink:title="body length" id="ABBRID0EJDAE" xlink:type="simple">BL</abbrev>
            </td><td rowspan="1" colspan="1">2.08–2.51</td><td rowspan="1" colspan="1">1.57–1.89</td><td rowspan="1" colspan="1">1.90–2.65</td><td rowspan="1" colspan="1">2.21–2.48</td></tr><tr><td rowspan="1" colspan="1">
              <abbrev xmlns:xlink="http://www.w3.org/1999/xlink" xlink:title="antennae" id="ABBRID0E5DAE" xlink:type="simple">ANT</abbrev>
            </td><td rowspan="1" colspan="1">3.36–4.00</td><td rowspan="1" colspan="1">2.36–2.51</td><td rowspan="1" colspan="1">2.54–3.41</td><td rowspan="1" colspan="1">1.61–1.88</td></tr><tr><td rowspan="1" colspan="1">
              <abbrev xmlns:xlink="http://www.w3.org/1999/xlink" xlink:title="antennae" id="ABBRID0ETEAE" xlink:type="simple">ANT</abbrev> I</td><td rowspan="1" colspan="1">0.12</td><td rowspan="1" colspan="1">0.07–0.09</td><td rowspan="1" colspan="1">0.09–0.12</td><td rowspan="1" colspan="1">0.08</td></tr><tr><td rowspan="1" colspan="1">
              <abbrev xmlns:xlink="http://www.w3.org/1999/xlink" xlink:title="antennae" id="ABBRID0EIFAE" xlink:type="simple">ANT</abbrev> II</td><td rowspan="1" colspan="1">0.09–0.11</td><td rowspan="1" colspan="1">0.07–0.08</td><td rowspan="1" colspan="1">0.09–0.12</td><td rowspan="1" colspan="1">0.06–0.09</td></tr><tr><td rowspan="1" colspan="1">
              <abbrev xmlns:xlink="http://www.w3.org/1999/xlink" xlink:title="antennae" id="ABBRID0E4FAE" xlink:type="simple">ANT</abbrev> III</td><td rowspan="1" colspan="1">1.07–1.33</td><td rowspan="1" colspan="1">0.67–0.72</td><td rowspan="1" colspan="1">0.70–1.11</td><td rowspan="1" colspan="1">0.57–0.67</td></tr><tr><td rowspan="1" colspan="1">
              <abbrev xmlns:xlink="http://www.w3.org/1999/xlink" xlink:title="antennae" id="ABBRID0ESGAE" xlink:type="simple">ANT</abbrev> IV</td><td rowspan="1" colspan="1">0.73–0.91</td><td rowspan="1" colspan="1">0.46–0.51</td><td rowspan="1" colspan="1">0.54–0.85</td><td rowspan="1" colspan="1">0.31–0.36</td></tr><tr><td rowspan="1" colspan="1">
              <abbrev xmlns:xlink="http://www.w3.org/1999/xlink" xlink:title="antennae" id="ABBRID0EHHAE" xlink:type="simple">ANT</abbrev> V</td><td rowspan="1" colspan="1">0.60–0.69</td><td rowspan="1" colspan="1">0.46–0.48</td><td rowspan="1" colspan="1">0.48–0.77</td><td rowspan="1" colspan="1">0.26–0.33</td></tr><tr><td rowspan="1" colspan="1">
              <abbrev xmlns:xlink="http://www.w3.org/1999/xlink" xlink:title="BASE" id="ABBRID0E3HAE" xlink:type="simple">BASE</abbrev>
            </td><td rowspan="1" colspan="1">0.34–0.40</td><td rowspan="1" colspan="1">0.27–0.31</td><td rowspan="1" colspan="1">0.26–0.40</td><td rowspan="1" colspan="1">0.15–0.20</td></tr><tr><td rowspan="1" colspan="1">
              <abbrev xmlns:xlink="http://www.w3.org/1999/xlink" xlink:title="processus terminalis of last antennal segment" id="ABBRID0ERIAE" xlink:type="simple">PT</abbrev>
            </td><td rowspan="1" colspan="1">0.34–0.44</td><td rowspan="1" colspan="1">0.33–0.36</td><td rowspan="1" colspan="1">0.31–0.40</td><td rowspan="1" colspan="1">0.17–0.19</td></tr><tr><td rowspan="1" colspan="1">
              <abbrev xmlns:xlink="http://www.w3.org/1999/xlink" xlink:title="URS" id="ABBRID0EGJAE" xlink:type="simple">URS</abbrev>
            </td><td rowspan="1" colspan="1">0.05</td><td rowspan="1" colspan="1">0.05–0.06</td><td rowspan="1" colspan="1">0.05–0.06</td><td rowspan="1" colspan="1">0.07</td></tr><tr><td rowspan="1" colspan="1">
              <abbrev xmlns:xlink="http://www.w3.org/1999/xlink" xlink:title="hind femur" id="ABBRID0E2JAE" xlink:type="simple">FEM</abbrev>
            </td><td rowspan="1" colspan="1">0.55–0.69</td><td rowspan="1" colspan="1">0.41–0.46</td><td rowspan="1" colspan="1">0.53–0.66</td><td rowspan="1" colspan="1">0.46–0.50</td></tr><tr><td rowspan="1" colspan="1">
              <abbrev xmlns:xlink="http://www.w3.org/1999/xlink" xlink:title="hind tibiae" id="ABBRID0EQKAE" xlink:type="simple">TIB</abbrev>
            </td><td rowspan="1" colspan="1">0.87–1.15</td><td rowspan="1" colspan="1">0.72–0.80</td><td rowspan="1" colspan="1">0.91–1.21</td><td rowspan="1" colspan="1">0.79–0.88</td></tr><tr><td rowspan="1" colspan="1">
              <abbrev xmlns:xlink="http://www.w3.org/1999/xlink" xlink:title="second segment of hind tarsus" id="ABBRID0EFLAE" xlink:type="simple">HT 2</abbrev>
            </td><td rowspan="1" colspan="1">0.10–0.11</td><td rowspan="1" colspan="1">0.09–0.10</td><td rowspan="1" colspan="1">0.10–0.12</td><td rowspan="1" colspan="1">0.11–0.13</td></tr><tr><td rowspan="1" colspan="1">
              <abbrev xmlns:xlink="http://www.w3.org/1999/xlink" xlink:title="siphunculus" id="ABBRID0E1LAE" xlink:type="simple">SIPH</abbrev>
            </td><td rowspan="1" colspan="1">0.08–0.11</td><td rowspan="1" colspan="1">0.04–0.05</td><td rowspan="1" colspan="1">0.05–0.08</td><td rowspan="1" colspan="1">0.04–0.05</td></tr><tr><td rowspan="1" colspan="1">Cauda</td><td rowspan="1" colspan="1">0.12–0.14</td><td rowspan="1" colspan="1">0.14–0.15</td><td rowspan="1" colspan="1">0.11–0.16</td><td rowspan="1" colspan="1">0.15–0.20</td></tr><tr><td rowspan="1" colspan="1"><abbrev xmlns:xlink="http://www.w3.org/1999/xlink" xlink:title="longest setae on ANT" id="ABBRID0E4LAD" xlink:type="simple">Ls ANT</abbrev> III</td><td rowspan="1" colspan="1">0.01–0.02</td><td rowspan="1" colspan="1">0.01</td><td rowspan="1" colspan="1">0.01</td><td rowspan="1" colspan="1">0.01–0.02</td></tr><tr><td rowspan="9" colspan="1">No. of setae on</td><td rowspan="1" colspan="1">
              <abbrev xmlns:xlink="http://www.w3.org/1999/xlink" xlink:title="antennae" id="ABBRID0EXNAE" xlink:type="simple">ANT</abbrev> I</td><td rowspan="1" colspan="1">5–6</td><td rowspan="1" colspan="1">4–5</td><td rowspan="1" colspan="1">3–5</td><td rowspan="1" colspan="1">3–4</td></tr><tr><td rowspan="1" colspan="1">
              <abbrev xmlns:xlink="http://www.w3.org/1999/xlink" xlink:title="antennae" id="ABBRID0EMOAE" xlink:type="simple">ANT</abbrev> II</td><td rowspan="1" colspan="1">2–3</td><td rowspan="1" colspan="1">2–3</td><td rowspan="1" colspan="1">2–3</td><td rowspan="1" colspan="1">3</td></tr><tr><td rowspan="1" colspan="1">
              <abbrev xmlns:xlink="http://www.w3.org/1999/xlink" xlink:title="antennae" id="ABBRID0EBPAE" xlink:type="simple">ANT</abbrev> III</td><td rowspan="1" colspan="1">24–39</td><td rowspan="1" colspan="1">13–23</td><td rowspan="1" colspan="1">18–28</td><td rowspan="1" colspan="1">17–21</td></tr><tr><td rowspan="1" colspan="1">
              <abbrev xmlns:xlink="http://www.w3.org/1999/xlink" xlink:title="BASE" id="ABBRID0EWPAE" xlink:type="simple">BASE</abbrev>
            </td><td rowspan="1" colspan="1">1</td><td rowspan="1" colspan="1">1</td><td rowspan="1" colspan="1">1</td><td rowspan="1" colspan="1">1</td></tr><tr><td rowspan="1" colspan="1">
              <abbrev xmlns:xlink="http://www.w3.org/1999/xlink" xlink:title="URS" id="ABBRID0ELQAE" xlink:type="simple">URS</abbrev> (accessory setae)</td><td rowspan="1" colspan="1">4</td><td rowspan="1" colspan="1">4–5</td><td rowspan="1" colspan="1">4</td><td rowspan="1" colspan="1">4–5</td></tr><tr><td rowspan="1" colspan="1">
              <abbrev xmlns:xlink="http://www.w3.org/1999/xlink" xlink:title="siphunculus" id="ABBRID0EARAE" xlink:type="simple">SIPH</abbrev>
            </td><td rowspan="1" colspan="1">1</td><td rowspan="1" colspan="1">1</td><td rowspan="1" colspan="1">1</td><td rowspan="1" colspan="1">0</td></tr><tr><td rowspan="1" colspan="1"><abbrev xmlns:xlink="http://www.w3.org/1999/xlink" xlink:title="abdominal tergite" xlink:type="simple">ABD TERG</abbrev> VIII</td><td rowspan="1" colspan="1">2</td><td rowspan="1" colspan="1">2</td><td rowspan="1" colspan="1">2</td><td rowspan="1" colspan="1">2</td></tr><tr><td rowspan="1" colspan="1">Cauda knob</td><td rowspan="1" colspan="1">9–12</td><td rowspan="1" colspan="1">9–13</td><td rowspan="1" colspan="1">10–15</td><td rowspan="1" colspan="1">12–13</td></tr><tr><td rowspan="1" colspan="1">Each lobe of anal plate</td><td rowspan="1" colspan="1">7–10</td><td rowspan="1" colspan="1">7–8</td><td rowspan="1" colspan="1">8–12</td><td rowspan="1" colspan="1">10</td></tr><tr><td rowspan="3" colspan="1">No. of rhinaria on</td><td rowspan="1" colspan="1">
              <abbrev xmlns:xlink="http://www.w3.org/1999/xlink" xlink:title="antennae" id="ABBRID0EITAE" xlink:type="simple">ANT</abbrev> III</td><td rowspan="1" colspan="1">4–7</td><td rowspan="1" colspan="1">4–7</td><td rowspan="1" colspan="1">5–10</td><td rowspan="1" colspan="1">5–7</td></tr><tr><td rowspan="1" colspan="1">
              <abbrev xmlns:xlink="http://www.w3.org/1999/xlink" xlink:title="antennae" id="ABBRID0E4TAE" xlink:type="simple">ANT</abbrev> IV</td><td rowspan="1" colspan="1">0</td><td rowspan="1" colspan="1">0</td><td rowspan="1" colspan="1">0</td><td rowspan="1" colspan="1">0</td></tr><tr><td rowspan="1" colspan="1">
              <abbrev xmlns:xlink="http://www.w3.org/1999/xlink" xlink:title="antennae" id="ABBRID0ESUAE" xlink:type="simple">ANT</abbrev> V</td><td rowspan="1" colspan="1">1</td><td rowspan="1" colspan="1">1</td><td rowspan="1" colspan="1">1</td><td rowspan="1" colspan="1">1</td></tr><tr><td rowspan="10" colspan="1">Ratio (times)</td><td rowspan="1" colspan="1">
              <abbrev xmlns:xlink="http://www.w3.org/1999/xlink" xlink:title="antennae" id="ABBRID0EKVAE" xlink:type="simple">ANT</abbrev> / <abbrev xmlns:xlink="http://www.w3.org/1999/xlink" xlink:title="body length" id="ABBRID0EOVAE" xlink:type="simple">BL</abbrev></td><td rowspan="1" colspan="1">1.48–1.70</td><td rowspan="1" colspan="1">1.30–1.60</td><td rowspan="1" colspan="1">1.22–1.39</td><td rowspan="1" colspan="1">0.73–0.79</td></tr><tr><td rowspan="1" colspan="1">
              <abbrev xmlns:xlink="http://www.w3.org/1999/xlink" xlink:title="processus terminalis of last antennal segment" id="ABBRID0ECWAE" xlink:type="simple">PT</abbrev> / <abbrev xmlns:xlink="http://www.w3.org/1999/xlink" xlink:title="BASE" id="ABBRID0EGWAE" xlink:type="simple">BASE</abbrev></td><td rowspan="1" colspan="1">0.89–1.11</td><td rowspan="1" colspan="1">1.10–1.26</td><td rowspan="1" colspan="1">0.94–1.27</td><td rowspan="1" colspan="1">0.90–1.06</td></tr><tr><td rowspan="1" colspan="1">
              <abbrev xmlns:xlink="http://www.w3.org/1999/xlink" xlink:title="processus terminalis of last antennal segment" id="ABBRID0E1WAE" xlink:type="simple">PT</abbrev> / <abbrev xmlns:xlink="http://www.w3.org/1999/xlink" xlink:title="antennae" id="ABBRID0E5WAE" xlink:type="simple">ANT</abbrev> III</td><td rowspan="1" colspan="1">0.31–0.34</td><td rowspan="1" colspan="1">0.47–0.50</td><td rowspan="1" colspan="1">0.35–0.47</td><td rowspan="1" colspan="1">3.32–3.72</td></tr><tr><td rowspan="1" colspan="1">
              <abbrev xmlns:xlink="http://www.w3.org/1999/xlink" xlink:title="URS" id="ABBRID0ETXAE" xlink:type="simple">URS</abbrev> / <abbrev xmlns:xlink="http://www.w3.org/1999/xlink" xlink:title="second segment of hind tarsus" id="ABBRID0EXXAE" xlink:type="simple">HT 2</abbrev></td><td rowspan="1" colspan="1">0.45–0.50</td><td rowspan="1" colspan="1">0.56–0.67</td><td rowspan="1" colspan="1">0.42–0.60</td><td rowspan="1" colspan="1">0.54–0.64</td></tr><tr><td rowspan="1" colspan="1">
              <abbrev xmlns:xlink="http://www.w3.org/1999/xlink" xlink:title="URS" id="ABBRID0ELYAE" xlink:type="simple">URS</abbrev> / <abbrev xmlns:xlink="http://www.w3.org/1999/xlink" xlink:title="BASE" id="ABBRID0EPYAE" xlink:type="simple">BASE</abbrev></td><td rowspan="1" colspan="1">0.13–0.15</td><td rowspan="1" colspan="1">0.16–0.20</td><td rowspan="1" colspan="1">0.13–0.23</td><td rowspan="1" colspan="1">0.35–0.44</td></tr><tr><td rowspan="1" colspan="1">
              <abbrev xmlns:xlink="http://www.w3.org/1999/xlink" xlink:title="siphunculus" id="ABBRID0EDZAE" xlink:type="simple">SIPH</abbrev> / <abbrev xmlns:xlink="http://www.w3.org/1999/xlink" xlink:title="body length" id="ABBRID0EHZAE" xlink:type="simple">BL</abbrev></td><td rowspan="1" colspan="1">0.03–0.04</td><td rowspan="1" colspan="1">0.02–0.03</td><td rowspan="1" colspan="1">0.02–0.03</td><td rowspan="1" colspan="1">0.02</td></tr><tr><td rowspan="1" colspan="1">
              <abbrev xmlns:xlink="http://www.w3.org/1999/xlink" xlink:title="siphunculus" id="ABBRID0E2ZAE" xlink:type="simple">SIPH</abbrev> / <abbrev xmlns:xlink="http://www.w3.org/1999/xlink" xlink:title="antennae" id="ABBRID0E6ZAE" xlink:type="simple">ANT</abbrev> III</td><td rowspan="1" colspan="1">0.06–0.09</td><td rowspan="1" colspan="1">0.06–0.07</td><td rowspan="1" colspan="1">0.06–0.09</td><td rowspan="1" colspan="1">0.07–0.10</td></tr><tr><td rowspan="1" colspan="1">
              <abbrev xmlns:xlink="http://www.w3.org/1999/xlink" xlink:title="siphunculus" id="ABBRID0EU1AE" xlink:type="simple">SIPH</abbrev> / <abbrev xmlns:xlink="http://www.w3.org/1999/xlink" xlink:title="hind femur" id="ABBRID0EY1AE" xlink:type="simple">FEM</abbrev></td><td rowspan="1" colspan="1">0.13–0.17</td><td rowspan="1" colspan="1">0.09–0.12</td><td rowspan="1" colspan="1">0.09–0.13</td><td rowspan="1" colspan="1">0.09–0.12</td></tr><tr><td rowspan="1" colspan="1">
              <abbrev xmlns:xlink="http://www.w3.org/1999/xlink" xlink:title="siphunculus" id="ABBRID0EM2AE" xlink:type="simple">SIPH</abbrev> / Cauda</td><td rowspan="1" colspan="1">0.57–0.79</td><td rowspan="1" colspan="1">0.27–0.36</td><td rowspan="1" colspan="1">0.36–0.64</td><td rowspan="1" colspan="1">0.20–0.35</td></tr><tr><td rowspan="1" colspan="1"><abbrev xmlns:xlink="http://www.w3.org/1999/xlink" xlink:title="longest setae on ANT" xlink:type="simple">Ls ANT</abbrev> III / <abbrev xmlns:xlink="http://www.w3.org/1999/xlink" xlink:title="basal diameter of ANT" id="ABBRID0EF3AE" xlink:type="simple">BD III</abbrev></td><td rowspan="1" colspan="1">0.25–0.50</td><td rowspan="1" colspan="1">0.33</td><td rowspan="1" colspan="1">0.20–0.33</td><td rowspan="1" colspan="1">0.33–0.67</td></tr></tbody></table></table-wrap></tp:treatment-sec><ref-list><ref id="B29"><mixed-citation xmlns:xlink="http://www.w3.org/1999/xlink" xlink:type="simple">
          <person-group><name name-style="western"><surname>Paik</surname><given-names>WH</given-names></name></person-group> (<year>1965</year>) <source>Aphids of Korea.</source> <publisher-name>Seoul National University</publisher-name>, <publisher-loc>Seoul</publisher-loc>, <size units="page">160 pp</size>.</mixed-citation></ref><ref id="B33"><mixed-citation xmlns:xlink="http://www.w3.org/1999/xlink" xlink:type="simple">
          <person-group><name name-style="western"><surname>Qiao</surname><given-names>GX</given-names></name><name name-style="western"><surname>Zhang</surname><given-names>GX</given-names></name></person-group> (<year>2004</year>) <article-title>Review of the genus <italic><tp:taxon-name><tp:taxon-name-part taxon-name-part-type="genus">Takecallis</tp:taxon-name-part></tp:taxon-name></italic> Matsumura (<tp:taxon-name><tp:taxon-name-part taxon-name-part-type="suborder">Homoptera</tp:taxon-name-part></tp:taxon-name>: <tp:taxon-name><tp:taxon-name-part taxon-name-part-type="family">Aphididae</tp:taxon-name-part></tp:taxon-name>: <tp:taxon-name>Myzocallidinae</tp:taxon-name>) from China and description of one new species.</article-title> <source>Raffles Bulletin of Zoology</source> <volume>52</volume>(<issue>2</issue>): <fpage>373</fpage>–<lpage>378</lpage>.</mixed-citation></ref><ref id="B4"><mixed-citation xmlns:xlink="http://www.w3.org/1999/xlink" xlink:type="simple">
          <person-group><name name-style="western"><surname>Blackman</surname><given-names>RL</given-names></name><name name-style="western"><surname>Eastop</surname><given-names>VF</given-names></name></person-group> (<year>2017</year>) Aphids on the world’s plants: An online identification and information guide. <ext-link xlink:type="simple" ext-link-type="uri" xlink:href="http://www.aphidinwordsplants.info/">http://www.aphidinwordsplants.info/</ext-link> [Accessed: 15 December 2017]</mixed-citation></ref><ref id="B1"><mixed-citation xmlns:xlink="http://www.w3.org/1999/xlink" xlink:type="simple">
          <person-group><name name-style="western"><surname>Barbagallo</surname><given-names>S</given-names></name><name name-style="western"><surname>Ortu</surname><given-names>S</given-names></name></person-group> (<year>2009</year>) <article-title>Contributo alla conoscenza dell’afidofauna della Sardegna (<tp:taxon-name><tp:taxon-name-part taxon-name-part-type="order">Hemiptera</tp:taxon-name-part></tp:taxon-name> <tp:taxon-name><tp:taxon-name-part taxon-name-part-type="superfamily">Aphidoidea</tp:taxon-name-part></tp:taxon-name>).</article-title> <source>Bollettino di Zoologia Agraria e di Bachicoltura, Series II</source> <volume>41</volume>(<issue>3</issue>): <fpage>181</fpage>–<lpage>206</lpage>.</mixed-citation></ref><ref id="B2"><mixed-citation xmlns:xlink="http://www.w3.org/1999/xlink" xlink:type="simple">
          <person-group><name name-style="western"><surname>Basky</surname><given-names>Z</given-names></name><name name-style="western"><surname>Neményi</surname><given-names>A</given-names></name></person-group> (<year>2014</year>) <article-title><italic><tp:taxon-name><tp:taxon-name-part taxon-name-part-type="genus">Takecallis</tp:taxon-name-part> <tp:taxon-name-part taxon-name-part-type="species">arundinariae</tp:taxon-name-part></tp:taxon-name></italic> (Essig 1917) new record for the Hungarian aphid fauna on <italic><tp:taxon-name><tp:taxon-name-part taxon-name-part-type="genus">Phyllostachys</tp:taxon-name-part> <tp:taxon-name-part taxon-name-part-type="species">iridescens</tp:taxon-name-part></tp:taxon-name></italic> (CY Yao and SY Chen) bamboo species.</article-title> <source>Acta phytopathologica et entomologica Hungarica</source> <volume>49</volume>(<issue>2</issue>): <fpage>281</fpage>–<lpage>287</lpage>. <ext-link xlink:type="simple" ext-link-type="doi" xlink:href="10.1556/APhyt.49.2014.2.15">https://doi.org/10.1556/APhyt.49.2014.2.15</ext-link></mixed-citation></ref><ref id="B14"><mixed-citation xmlns:xlink="http://www.w3.org/1999/xlink" xlink:type="simple">
          <person-group><name name-style="western"><surname>Giacalone</surname><given-names>I</given-names></name><name name-style="western"><surname>Lampel</surname><given-names>G</given-names></name></person-group> (<year>1996</year>) <article-title>Pucerons (<tp:taxon-name><tp:taxon-name-part taxon-name-part-type="suborder">Homoptera</tp:taxon-name-part></tp:taxon-name>, <tp:taxon-name><tp:taxon-name-part taxon-name-part-type="subtribe">Aphidina</tp:taxon-name-part></tp:taxon-name>) de la région insubrique tessinoise d’origine subméditerranéenne, méditerranéenne, est-européenne, asiatique et américaine.</article-title> <source>Mitt Schweiz Entomol Ges</source> <volume>69</volume>: <fpage>229</fpage>–<lpage>260</lpage>.</mixed-citation></ref><ref id="B17"><mixed-citation xmlns:xlink="http://www.w3.org/1999/xlink" xlink:type="simple">
          <person-group><name name-style="western"><surname>Higuchi</surname><given-names>H</given-names></name></person-group> (<year>1968</year>) <article-title>A revision of the genus <italic><tp:taxon-name><tp:taxon-name-part taxon-name-part-type="genus">Takecallis</tp:taxon-name-part></tp:taxon-name></italic> Matsumura (<tp:taxon-name><tp:taxon-name-part taxon-name-part-type="suborder">Homoptera</tp:taxon-name-part></tp:taxon-name>: <tp:taxon-name><tp:taxon-name-part taxon-name-part-type="family">Aphididae</tp:taxon-name-part></tp:taxon-name>).</article-title> <source><tp:taxon-name><tp:taxon-name-part taxon-name-part-type="class">Insecta</tp:taxon-name-part></tp:taxon-name> Matsumurana</source> <volume>31</volume>(<issue>4</issue>): <fpage>25</fpage>–<lpage>33</lpage>.</mixed-citation></ref><ref id="B25"><mixed-citation xmlns:xlink="http://www.w3.org/1999/xlink" xlink:type="simple">
          <person-group><name name-style="western"><surname>Limonta</surname><given-names>L</given-names></name></person-group> (<year>1990</year>) <article-title><tp:taxon-name><tp:taxon-name-part taxon-name-part-type="family">Callaphididae</tp:taxon-name-part></tp:taxon-name> (<tp:taxon-name><tp:taxon-name-part taxon-name-part-type="superfamily">Aphidoidea</tp:taxon-name-part></tp:taxon-name>) new to Italy.</article-title> <source>Bollettino di Zoologia Agraria e di Bachicoltura</source> <volume>22</volume>: <fpage>93</fpage>–<lpage>99</lpage>.</mixed-citation></ref><ref id="B31"><mixed-citation xmlns:xlink="http://www.w3.org/1999/xlink" xlink:type="simple">
          <person-group><name name-style="western"><surname>Piron</surname><given-names>PG</given-names></name></person-group> (<year>2009</year>) <article-title>New aphid (<tp:taxon-name><tp:taxon-name-part taxon-name-part-type="superfamily">Aphidoidea</tp:taxon-name-part></tp:taxon-name>) records for the Netherlands (1984–2005).</article-title> <source>Mitteilungen des Internationalen Entomologischen Vereins</source> <volume>33</volume>(<issue>3–4</issue>): <fpage>119</fpage>–<lpage>126</lpage>.</mixed-citation></ref><ref id="B42"><mixed-citation xmlns:xlink="http://www.w3.org/1999/xlink" xlink:type="simple">
          <person-group><name name-style="western"><surname>Tistispis</surname><given-names>JA</given-names></name><name name-style="western"><surname>Katis</surname><given-names>NI</given-names></name><name name-style="western"><surname>Margaritopoulos</surname><given-names>JT</given-names></name><name name-style="western"><surname>Lykouressis</surname><given-names>DP</given-names></name><name name-style="western"><surname>Avgelis</surname><given-names>AD</given-names></name><name name-style="western"><surname>Gargalianou</surname><given-names>I</given-names></name><name name-style="western"><surname>Zarpas</surname><given-names>KD</given-names></name><name name-style="western"><surname>Perdikis</surname><given-names>DC</given-names></name><name name-style="western"><surname>Papapanayotou</surname><given-names>A</given-names></name></person-group> (<year>2007</year>) <article-title>A contribution to the aphid fauna of Greece.</article-title> <source>Bulletin of Insectology</source> <volume>60</volume>: <fpage>31</fpage>–<lpage>38</lpage>.</mixed-citation></ref><ref id="B43"><mixed-citation xmlns:xlink="http://www.w3.org/1999/xlink" xlink:type="simple">
          <person-group><name name-style="western"><surname>Valenzuela</surname><given-names>I</given-names></name><name name-style="western"><surname>Boulton</surname><given-names>A</given-names></name><name name-style="western"><surname>Malipatil</surname><given-names>MB</given-names></name></person-group> (<year>2010</year>) <article-title>First record of ‘<tp:taxon-name><tp:taxon-name-part taxon-name-part-type="genus">Takecallis</tp:taxon-name-part> <tp:taxon-name-part taxon-name-part-type="species">arundinariae</tp:taxon-name-part></tp:taxon-name>’ (Essig) (<tp:taxon-name><tp:taxon-name-part taxon-name-part-type="order">Hemiptera</tp:taxon-name-part></tp:taxon-name>: <tp:taxon-name><tp:taxon-name-part taxon-name-part-type="family">Aphididae</tp:taxon-name-part></tp:taxon-name>) from Australia.</article-title> <source>General and Applied Entomology: The Journal of the Entomological Society of New South Wales</source> <volume>39</volume>: <fpage>1</fpage>–<lpage>23</lpage>.</mixed-citation></ref><ref id="B7"><mixed-citation xmlns:xlink="http://www.w3.org/1999/xlink" xlink:type="simple">
          <person-group><name name-style="western"><surname>Coﬀelt</surname><given-names>MA</given-names></name><name name-style="western"><surname>Schultz</surname><given-names>PB</given-names></name></person-group> (<year>1990</year>) <article-title>Seasonal abundance and population dynamics of a bamboo aphid, <italic><tp:taxon-name><tp:taxon-name-part taxon-name-part-type="genus">Takecallis</tp:taxon-name-part> <tp:taxon-name-part taxon-name-part-type="species">arundinariae</tp:taxon-name-part></tp:taxon-name></italic> (<tp:taxon-name><tp:taxon-name-part taxon-name-part-type="suborder">Homoptera</tp:taxon-name-part></tp:taxon-name>: <tp:taxon-name><tp:taxon-name-part taxon-name-part-type="family">Aphididae</tp:taxon-name-part></tp:taxon-name>).</article-title> <source>Journal of Entomological Science</source> <volume>25</volume>: <fpage>526</fpage>–<lpage>534</lpage>. <ext-link xlink:type="simple" ext-link-type="doi" xlink:href="10.18474/0749-8004-25.4.526">https://doi.org/10.18474/0749-8004-25.4.526</ext-link></mixed-citation></ref><ref id="B13"><mixed-citation xmlns:xlink="http://www.w3.org/1999/xlink" xlink:type="simple">
          <person-group><name name-style="western"><surname>Foureaux</surname><given-names>LV</given-names></name><name name-style="western"><surname>Kato</surname><given-names>CM</given-names></name></person-group> (<year>1999</year>) <article-title>First record of <italic><tp:taxon-name><tp:taxon-name-part taxon-name-part-type="genus">Takecallis</tp:taxon-name-part> <tp:taxon-name-part taxon-name-part-type="species">taiwanus</tp:taxon-name-part></tp:taxon-name></italic> (Takahashi) (<tp:taxon-name><tp:taxon-name-part taxon-name-part-type="suborder">Homoptera</tp:taxon-name-part></tp:taxon-name>: <tp:taxon-name><tp:taxon-name-part taxon-name-part-type="family">Aphididae</tp:taxon-name-part></tp:taxon-name>) in Brazil.</article-title> <source>Anais da Sociedade Entomológica do Brasil</source> <volume>28</volume>(<issue>1</issue>): <fpage>183</fpage>–<lpage>184</lpage>. <ext-link xlink:type="simple" ext-link-type="doi" xlink:href="10.1590/S0301-80591999000100021">https://doi.org/10.1590/S0301-80591999000100021</ext-link></mixed-citation></ref><ref id="B21"><mixed-citation xmlns:xlink="http://www.w3.org/1999/xlink" xlink:type="simple">
          <person-group><name name-style="western"><surname>Lazzari</surname><given-names>SMN</given-names></name><name name-style="western"><surname>Zonta</surname><given-names>de Carvalho RC</given-names></name><name name-style="western"><surname>Cardoso</surname><given-names>JT</given-names></name></person-group> (<year>1999</year>) <article-title><italic><tp:taxon-name><tp:taxon-name-part taxon-name-part-type="genus">Takecallis</tp:taxon-name-part> <tp:taxon-name-part taxon-name-part-type="species">arundinariae</tp:taxon-name-part></tp:taxon-name></italic> (Essig) (<tp:taxon-name><tp:taxon-name-part taxon-name-part-type="family">Aphididae</tp:taxon-name-part></tp:taxon-name>, <tp:taxon-name><tp:taxon-name-part taxon-name-part-type="subfamily">Drepanosiphinae</tp:taxon-name-part></tp:taxon-name>, <tp:taxon-name>Phyllaphidini</tp:taxon-name>): first record in Brazil and comparison to <italic><tp:taxon-name><tp:taxon-name-part taxon-name-part-type="genus">Takecallis</tp:taxon-name-part> <tp:taxon-name-part taxon-name-part-type="species">taiwanus</tp:taxon-name-part></tp:taxon-name></italic> (Takahashi).</article-title> <source>Revista Brasileira de Zoologia</source> <volume>16</volume>(<issue>3</issue>): <fpage>865</fpage>–<lpage>870</lpage>. <ext-link xlink:type="simple" ext-link-type="doi" xlink:href="10.1590/S0101-81751999000300023">https://doi.org/10.1590/S0101-81751999000300023</ext-link></mixed-citation></ref><ref id="B39"><mixed-citation xmlns:xlink="http://www.w3.org/1999/xlink" xlink:type="simple">
          <person-group><name name-style="western"><surname>Simbaqueba</surname><given-names>R</given-names></name><name name-style="western"><surname>Serna</surname><given-names>F</given-names></name><name name-style="western"><surname>Miller</surname><given-names>G</given-names></name></person-group> (<year>2016</year>) First record of <italic><tp:taxon-name><tp:taxon-name-part taxon-name-part-type="genus">Takecallis</tp:taxon-name-part> <tp:taxon-name-part taxon-name-part-type="species">taiwana</tp:taxon-name-part></tp:taxon-name></italic> (Takahashi) and <italic><tp:taxon-name><tp:taxon-name-part taxon-name-part-type="genus">T.</tp:taxon-name-part> <tp:taxon-name-part taxon-name-part-type="species">arundinariae</tp:taxon-name-part></tp:taxon-name></italic> (Essig) (<tp:taxon-name><tp:taxon-name-part taxon-name-part-type="order">Hemiptera</tp:taxon-name-part></tp:taxon-name>: <tp:taxon-name><tp:taxon-name-part taxon-name-part-type="family">Aphididae</tp:taxon-name-part></tp:taxon-name>) in Colombia. Agronomía Colombiana 34(2): 295. <ext-link xlink:type="simple" ext-link-type="doi" xlink:href="10.15446/agron.colomb.v34n2.57030">https://doi.org/10.15446/agron.colomb.v34n2.57030</ext-link></mixed-citation></ref></ref-list></tp:taxon-treatment>
