# Supplementary material for: A review of the genus Takecallis Mastumura in Korea with the description of a new species (Hemiptera, Aphididae)
Source: Zookeys. 2018 Apr 5;(748):131–49. doi: 10.3897/zookeys.748.23140 (PMC5904397; doi:10.3897/zookeys.748.23140)
Supplement: XML Treatment for Takecallis taiwana [file zookeys.748.23140-treatment5.xml]

<!DOCTYPE tp:taxon-treatment
  PUBLIC "-//TaxonX//DTD Taxonomic Treatment Publishing DTD v0 20100105//EN" "tax-treatment-NSO.dtd">
<tp:taxon-treatment xmlns:tp="http://www.plazi.org/taxpub"><tp:treatment-meta><kwd-group><label>Taxon classification</label><kwd><named-content xmlns:xlink="http://www.w3.org/1999/xlink" content-type="kingdom">Animalia</named-content></kwd><kwd><named-content xmlns:xlink="http://www.w3.org/1999/xlink" content-type="order">Hemiptera</named-content></kwd><kwd><named-content xmlns:xlink="http://www.w3.org/1999/xlink" content-type="family">Aphididae</named-content></kwd></kwd-group><mixed-citation publication-type="journal"><person-group><name><surname>Lee</surname><given-names>Yerim</given-names></name><name><surname>Lee</surname><given-names>Seunghwan</given-names></name></person-group><article-title>A review of the genus <italic><tp:taxon-name><tp:taxon-name-part taxon-name-part-type="genus" reg="Takecallis">Takecallis</tp:taxon-name-part></tp:taxon-name></italic> Mastumura in Korea with the description of a new species (<tp:taxon-name><tp:taxon-name-part taxon-name-part-type="order">Hemiptera</tp:taxon-name-part></tp:taxon-name>, <tp:taxon-name><tp:taxon-name-part taxon-name-part-type="family">Aphididae</tp:taxon-name-part></tp:taxon-name>)</article-title><source>Zookeys</source><day>5</day><month>4</month><year>2018</year><volume>2018</volume><issue>748</issue><fpage>131</fpage><lpage>149</lpage><pub-id pub-id-type="doi">10.3897/zookeys.748.23140</pub-id></mixed-citation></tp:treatment-meta><tp:nomenclature><tp:taxon-name>
            <tp:taxon-name-part taxon-name-part-type="genus" reg="Takecallis">Takecallis</tp:taxon-name-part>
            <tp:taxon-name-part taxon-name-part-type="species" reg="taiwana">taiwana</tp:taxon-name-part>
          </tp:taxon-name><tp:taxon-authority>(Takahashi, 1926)</tp:taxon-authority><xref ref-type="fig" rid="F5">Fig. 5</xref><xref ref-type="table" rid="T1">, Table 1</xref><!--PageBreak--><tp:nomenclature-citation-list><tp:nomenclature-citation><tp:taxon-name>
                <tp:taxon-name-part taxon-name-part-type="genus" reg="Therioaphis">Therioaphis</tp:taxon-name-part> <tp:taxon-name-part taxon-name-part-type="species" reg="tectae">tectae</tp:taxon-name-part></tp:taxon-name><comment>Tissot, 1932.</comment></tp:nomenclature-citation></tp:nomenclature-citation-list></tp:nomenclature><tp:treatment-sec sec-type="material" id="SECID0ESVBG"><title>Material examined.</title><p>6 alate viviparous females, Seoguipo-si, <abbrev xmlns:xlink="http://www.w3.org/1999/xlink" xlink:title="Jeju-do" xlink:type="simple">JJ</abbrev>, South Korea, <named-content xmlns:xlink="http://www.w3.org/1999/xlink" content-type="dwc:verbatimCoordinates" xlink:type="simple"><named-content content-type="geo-json" specific-use="{&#34;type&#34;:&#34;Point&#34;,&#34;coordinates&#34;:[126.543889,33.250833]}" id="NCID0E2VBG" xlink:type="simple">33°15'3"N, 126°32'38"E</named-content></named-content>, on <italic><tp:taxon-name><tp:taxon-name-part taxon-name-part-type="genus" reg="Sasa">Sasa</tp:taxon-name-part></tp:taxon-name></italic> sp., W.H. Paik leg., 25.iv.1971, no. 6196; 8 alate viviparous females, Seoguipo-si, <abbrev xmlns:xlink="http://www.w3.org/1999/xlink" xlink:title="Jeju-do" xlink:type="simple">JJ</abbrev>, South Korea, <named-content xmlns:xlink="http://www.w3.org/1999/xlink" content-type="dwc:verbatimCoordinates" xlink:type="simple"><named-content content-type="geo-json" specific-use="{&#34;type&#34;:&#34;Point&#34;,&#34;coordinates&#34;:[126.543889,33.250833]}" id="NCID0EKWBG" xlink:type="simple">33°15'3"N, 126°32'38"E</named-content></named-content>, on <italic><tp:taxon-name><tp:taxon-name-part taxon-name-part-type="genus" reg="Sasa">Sasa</tp:taxon-name-part></tp:taxon-name></italic> sp., W.H. Paik leg., 15.x.1971, no. 6799.</p></tp:treatment-sec><tp:treatment-sec sec-type="description" id="SECID0EWWBG"><title>Description.</title><p>
            <italic>Alate viviparous female</italic>: <italic>Color in life</italic>. Not available in this study.</p><p>
            <italic>Morphology</italic>. Body oval, <abbrev xmlns:xlink="http://www.w3.org/1999/xlink" xlink:title="body length" id="ABBRID0EEXBG" xlink:type="simple">BL</abbrev> 2.21–2.48 mm long. Head with three pairs of anterior and two pairs of posterior pointed discal setae about 0.04–0.05mm, median protrusion on frons developed, epicranial suture and antennal tubercle developed, head dorsum with a central black stripe, spinal tubercle not developed. <abbrev xmlns:xlink="http://www.w3.org/1999/xlink" xlink:title="antennae" id="ABBRID0EIXBG" xlink:type="simple">ANT</abbrev> 6-segmented 0.73–0.79 × <abbrev xmlns:xlink="http://www.w3.org/1999/xlink" xlink:title="body length" id="ABBRID0EMXBG" xlink:type="simple">BL</abbrev>, <abbrev xmlns:xlink="http://www.w3.org/1999/xlink" xlink:title="antennae" id="ABBRID0EQXBG" xlink:type="simple">ANT</abbrev> III longest with 5–7 transversely elliptical secondary rhinaria in a row on basal 1/3 of the segment, longest setae on <abbrev xmlns:xlink="http://www.w3.org/1999/xlink" xlink:title="antennae" id="ABBRID0EUXBG" xlink:type="simple">ANT</abbrev> III 0.33–0.67 × <abbrev xmlns:xlink="http://www.w3.org/1999/xlink" xlink:title="basal diameter of ANT" id="ABBRID0EYXBG" xlink:type="simple">BD III</abbrev>, from distal half of <abbrev xmlns:xlink="http://www.w3.org/1999/xlink" xlink:title="antennae" id="ABBRID0E3XBG" xlink:type="simple">ANT</abbrev> III to <abbrev xmlns:xlink="http://www.w3.org/1999/xlink" xlink:title="antennae" id="ABBRID0EAYBG" xlink:type="simple">ANT</abbrev> VI imbricated, <abbrev xmlns:xlink="http://www.w3.org/1999/xlink" xlink:title="antennae" id="ABBRID0EEYBG" xlink:type="simple">ANT</abbrev> IV without secondary rhinaria, <abbrev xmlns:xlink="http://www.w3.org/1999/xlink" xlink:title="processus terminalis of last antennal segment" id="ABBRID0EIYBG" xlink:type="simple">PT</abbrev> 0.901.06 × <abbrev xmlns:xlink="http://www.w3.org/1999/xlink" xlink:title="BASE" id="ABBRID0EMYBG" xlink:type="simple">BASE</abbrev>. Clypeus with nose-like processus, rostrum very short, reaching to fore coxae, <abbrev xmlns:xlink="http://www.w3.org/1999/xlink" xlink:title="URS" id="ABBRID0EQYBG" xlink:type="simple">URS</abbrev> short blunted 0.07 mm long with 4–5 accessory setae, <abbrev xmlns:xlink="http://www.w3.org/1999/xlink" xlink:title="URS" id="ABBRID0EUYBG" xlink:type="simple">URS</abbrev> × 0.35–0.44 <abbrev xmlns:xlink="http://www.w3.org/1999/xlink" xlink:title="BASE" id="ABBRID0EYYBG" xlink:type="simple">BASE</abbrev>, 0.54–0.64 × <abbrev xmlns:xlink="http://www.w3.org/1999/xlink" xlink:title="second segment of hind tarsus" id="ABBRID0E3YBG" xlink:type="simple">HT 2</abbrev>. Thorax smooth, without tubercles. Fore coxae weakly enlarged, longest setae on <abbrev xmlns:xlink="http://www.w3.org/1999/xlink" xlink:title="hind tibiae" id="ABBRID0EAZBG" xlink:type="simple">TIB</abbrev> 0.08–1.00 × middle width of <abbrev xmlns:xlink="http://www.w3.org/1999/xlink" xlink:title="hind tibiae" id="ABBRID0EEZBG" xlink:type="simple">TIB</abbrev>, first tarsal segments with 5–7 setae, <abbrev xmlns:xlink="http://www.w3.org/1999/xlink" xlink:title="second segment of hind tarsus" id="ABBRID0EIZBG" xlink:type="simple">HT 2</abbrev> 0.11–0.13 mm long. Wing veins <abbrev xmlns:xlink="http://www.w3.org/1999/xlink" xlink:title="costa" id="ABBRID0EMZBG" xlink:type="simple">Co</abbrev> and <abbrev xmlns:xlink="http://www.w3.org/1999/xlink" xlink:title="pterostigma" id="ABBRID0EQZBG" xlink:type="simple">Pts</abbrev> of forewing slightly dark. Dorsal <abbrev xmlns:xlink="http://www.w3.org/1999/xlink" xlink:title="abdominal tergite" xlink:type="simple">ABD TERG</abbrev> I–VII with a pair of spinal setae on small elevations, <abbrev xmlns:xlink="http://www.w3.org/1999/xlink" xlink:title="abdominal tergite" xlink:type="simple">ABD TERG</abbrev> VIII with 2 setae. <abbrev xmlns:xlink="http://www.w3.org/1999/xlink" xlink:title="siphunculus" id="ABBRID0EUZBG" xlink:type="simple">SIPH</abbrev> cylindrical, 0.04–0.06 mm long. Cauda knobbed 0.15–0.20 mm long with 12–13 setae. Anal plate bilobed, each lobe with ten setae.</p><fig id="F5" position="float" orientation="portrait"><label>Figure 5.</label><caption><p>Alate viviparous female of <italic><tp:taxon-name><tp:taxon-name-part taxon-name-part-type="genus" reg="Takecallis">T.</tp:taxon-name-part> <tp:taxon-name-part taxon-name-part-type="species" reg="taiwana">taiwana</tp:taxon-name-part></tp:taxon-name></italic>: <bold>A</bold> body <bold>B</bold> dorsal <abbrev xmlns:xlink="http://www.w3.org/1999/xlink" xlink:title="abdominal tergite" xlink:type="simple">ABD TERG</abbrev> <bold>C</bold> head <bold>D</bold> cauda <bold>E</bold> anal plate <bold>F</bold> forewing <bold>G</bold> <abbrev xmlns:xlink="http://www.w3.org/1999/xlink" xlink:title="URS" id="ABBRID0EZ1BG" xlink:type="simple">URS</abbrev> <bold>H</bold> <abbrev xmlns:xlink="http://www.w3.org/1999/xlink" xlink:title="second segment of hind tarsus" id="ABBRID0E61BG" xlink:type="simple">HT 2</abbrev> <bold>I</bold> <abbrev xmlns:xlink="http://www.w3.org/1999/xlink" xlink:title="siphunculus" id="ABBRID0EF2BG" xlink:type="simple">SIPH</abbrev> <bold>J</bold> 4th marginal tubercle <bold>K</bold> <abbrev xmlns:xlink="http://www.w3.org/1999/xlink" xlink:title="antennae" id="ABBRID0EN2BG" xlink:type="simple">ANT</abbrev>.</p></caption><graphic xmlns:xlink="http://www.w3.org/1999/xlink" xlink:href="zookeys-748-131-g005.jpg" position="float" orientation="portrait" xlink:type="simple" id="oo_195309.jpg"/></fig></tp:treatment-sec><tp:treatment-sec sec-type="distribution" id="SECID0EW2BG"><title>Distribution.</title><p>This species is widely distributed in Southeast Asia; Korea (<xref ref-type="bibr" rid="B29">Paik 1965</xref>), China (<xref ref-type="bibr" rid="B33">Qiao and Zhang 2004</xref>), Japan (<xref ref-type="bibr" rid="B17">Higuchi 1968</xref>), and Taiwan (<xref ref-type="bibr" rid="B17">Higuchi 1968</xref>). It has been introduced into Europe (<xref ref-type="bibr" rid="B17">Higuchi 1968</xref>, <xref ref-type="bibr" rid="B26">Maslyakov and Izhevsky 2011</xref>, <xref ref-type="bibr" rid="B38">Ripka 2008</xref>, <xref ref-type="bibr" rid="B40">Simala et al. 2008</xref>), South Africa (<xref ref-type="bibr" rid="B34">Quednau 1962</xref>), New Zealand (<xref ref-type="bibr" rid="B4">Blackman and Eastop 2017</xref>), North America (<xref ref-type="bibr" rid="B16">Halbert et al. 2000</xref>), and South America (<xref ref-type="bibr" rid="B13">Foureaux and Kato 1999</xref>, <xref ref-type="bibr" rid="B21">Lazzari et al. 1999</xref>).</p></tp:treatment-sec><tp:treatment-sec sec-type="host" id="SECID0EQ4BG"><title>Host plants.</title><p>
            <italic><tp:taxon-name><tp:taxon-name-part taxon-name-part-type="genus" reg="Arundinaria">Arundinaria</tp:taxon-name-part></tp:taxon-name></italic> spp., <italic><tp:taxon-name><tp:taxon-name-part taxon-name-part-type="genus" reg="Bambusa">Bambusa</tp:taxon-name-part></tp:taxon-name></italic> spp., <italic><tp:taxon-name><tp:taxon-name-part taxon-name-part-type="genus" reg="Phyllostachys">Phyllostachys</tp:taxon-name-part></tp:taxon-name></italic> spp., and <italic><tp:taxon-name><tp:taxon-name-part taxon-name-part-type="genus" reg="Sasa">Sasa</tp:taxon-name-part></tp:taxon-name></italic> spp. (<tp:taxon-name><tp:taxon-name-part taxon-name-part-type="family">Poaceae</tp:taxon-name-part></tp:taxon-name>).</p></tp:treatment-sec><tp:treatment-sec sec-type="remarks" id="SECID0EX5BG"><title>Remarks.</title><p>This species was misidentified as <italic><tp:taxon-name><tp:taxon-name-part taxon-name-part-type="genus" reg="Takecallis">T.</tp:taxon-name-part> <tp:taxon-name-part taxon-name-part-type="species" reg="sasae">sasae</tp:taxon-name-part></tp:taxon-name></italic> by <xref ref-type="bibr" rid="B30">Paik (1972)</xref> in Korea. Later it was revised to <italic><tp:taxon-name><tp:taxon-name-part taxon-name-part-type="genus" reg="Takecallis">T.</tp:taxon-name-part> <tp:taxon-name-part taxon-name-part-type="species" reg="taiwana">taiwana</tp:taxon-name-part></tp:taxon-name></italic> by <xref ref-type="bibr" rid="B35">Quednau and Lee (2001)</xref>.</p><fig id="F6" position="float" orientation="portrait"><label>Figure 6.</label><caption><p>Pictorial key to species of the genus <italic><tp:taxon-name><tp:taxon-name-part taxon-name-part-type="genus" reg="Takecallis">Takecallis</tp:taxon-name-part></tp:taxon-name></italic> in Korea.</p></caption><graphic xmlns:xlink="http://www.w3.org/1999/xlink" xlink:href="zookeys-748-131-g006.jpg" position="float" orientation="portrait" xlink:type="simple" id="oo_195310.jpg"/></fig><!--PageBreak--><sec sec-type="Key to species of the genus Takecallis in Korea (Fig. 6)" id="SECID0ERAAI"><title>Key to species of the genus <italic><tp:taxon-name><tp:taxon-name-part taxon-name-part-type="genus" reg="Takecallis">Takecallis</tp:taxon-name-part></tp:taxon-name></italic> in Korea (Fig. <xref ref-type="fig" rid="F6">6</xref>)</title><table-wrap content-type="key" position="anchor" orientation="portrait"><table rules="all"><tbody><tr><td rowspan="1" colspan="1">1</td><td rowspan="1" colspan="1">
                      <abbrev xmlns:xlink="http://www.w3.org/1999/xlink" xlink:title="antennae" id="ABBRID0ERBAI" xlink:type="simple">ANT</abbrev> shorter than <abbrev xmlns:xlink="http://www.w3.org/1999/xlink" xlink:title="body length" id="ABBRID0EVBAI" xlink:type="simple">BL</abbrev>, marginal seta on <abbrev xmlns:xlink="http://www.w3.org/1999/xlink" xlink:title="abdominal tergite" xlink:type="simple">ABD TERG</abbrev> VI not positioned on base of <abbrev xmlns:xlink="http://www.w3.org/1999/xlink" xlink:title="siphunculus" id="ABBRID0EZBAI" xlink:type="simple">SIPH</abbrev> (Fig. <xref ref-type="fig" rid="F5">5I</xref>), <abbrev xmlns:xlink="http://www.w3.org/1999/xlink" xlink:title="URS" id="ABBRID0EBCAI" xlink:type="simple">URS</abbrev> 0.35–0.44 × <abbrev xmlns:xlink="http://www.w3.org/1999/xlink" xlink:title="BASE" id="ABBRID0EFCAI" xlink:type="simple">BASE</abbrev></td><td rowspan="1" colspan="1">
                      <bold><italic><tp:taxon-name><tp:taxon-name-part taxon-name-part-type="genus" reg="Takecallis">T.</tp:taxon-name-part> <tp:taxon-name-part taxon-name-part-type="species" reg="taiwana">taiwana</tp:taxon-name-part></tp:taxon-name></italic></bold>
                    </td></tr><tr><td rowspan="1" colspan="1">–</td><td rowspan="1" colspan="1">
                      <abbrev xmlns:xlink="http://www.w3.org/1999/xlink" xlink:title="antennae" id="ABBRID0ECDAI" xlink:type="simple">ANT</abbrev> longer than <abbrev xmlns:xlink="http://www.w3.org/1999/xlink" xlink:title="body length" id="ABBRID0EGDAI" xlink:type="simple">BL</abbrev>, marginal seta on <abbrev xmlns:xlink="http://www.w3.org/1999/xlink" xlink:title="abdominal tergite" xlink:type="simple">ABD TERG</abbrev> VI positioned on base of <abbrev xmlns:xlink="http://www.w3.org/1999/xlink" xlink:title="siphunculus" id="ABBRID0EKDAI" xlink:type="simple">SIPH</abbrev> (Figs <xref ref-type="fig" rid="F2">2I</xref>, <xref ref-type="fig" rid="F3">3I</xref>, <xref ref-type="fig" rid="F4">4I</xref>), <abbrev xmlns:xlink="http://www.w3.org/1999/xlink" xlink:title="URS" id="ABBRID0E1DAI" xlink:type="simple">URS</abbrev> 0.13–0.23 × <abbrev xmlns:xlink="http://www.w3.org/1999/xlink" xlink:title="BASE" id="ABBRID0E5DAI" xlink:type="simple">BASE</abbrev></td><td rowspan="1" colspan="1">
                      <bold>2</bold>
                    </td></tr><tr><td rowspan="1" colspan="1">2</td><td rowspan="1" colspan="1"><abbrev xmlns:xlink="http://www.w3.org/1999/xlink" xlink:title="abdominal tergite" xlink:type="simple">ABD TERG</abbrev> with dark spinal sclerites (Fig. <xref ref-type="fig" rid="F4">4B</xref>), cauda pale (Fig. <xref ref-type="fig" rid="F4">4D</xref>)</td><td rowspan="1" colspan="1">
                      <bold><italic><tp:taxon-name><tp:taxon-name-part taxon-name-part-type="genus" reg="Takecallis">T.</tp:taxon-name-part> <tp:taxon-name-part taxon-name-part-type="species" reg="arundinariae">arundinariae</tp:taxon-name-part></tp:taxon-name></italic></bold>
                    </td></tr><tr><td rowspan="1" colspan="1">–</td><td rowspan="1" colspan="1"><abbrev xmlns:xlink="http://www.w3.org/1999/xlink" xlink:title="abdominal tergite" xlink:type="simple">ABD TERG</abbrev> without dark spinal sclerites (Figs <xref ref-type="fig" rid="F2">2B</xref>, <xref ref-type="fig" rid="F3">3B</xref>), cauda slightly dusky or blackish (Figs <xref ref-type="fig" rid="F2">2D</xref>, <xref ref-type="fig" rid="F3">3D</xref>)</td><td rowspan="1" colspan="1">
                      <bold>3</bold>
                    </td></tr><tr><td rowspan="1" colspan="1">3</td><td rowspan="1" colspan="1">
                      <abbrev xmlns:xlink="http://www.w3.org/1999/xlink" xlink:title="antennae" id="ABBRID0EPGAI" xlink:type="simple">ANT</abbrev> 3.36–4.00mm, secondary rhinaria densely concentrated on very short dark section of proximal third of <abbrev xmlns:xlink="http://www.w3.org/1999/xlink" xlink:title="antennae" id="ABBRID0ETGAI" xlink:type="simple">ANT</abbrev> III (Fig. <xref ref-type="fig" rid="F2">2K</xref>)</td><td rowspan="1" colspan="1">
                      <bold><italic><tp:taxon-name><tp:taxon-name-part taxon-name-part-type="genus" reg="Takecallis">T.</tp:taxon-name-part> <tp:taxon-name-part taxon-name-part-type="species" reg="alba">alba</tp:taxon-name-part></tp:taxon-name></italic> sp. n.</bold>
                    </td></tr><tr><td rowspan="1" colspan="1">–</td><td rowspan="1" colspan="1">
                      <abbrev xmlns:xlink="http://www.w3.org/1999/xlink" xlink:title="antennae" id="ABBRID0EVHAI" xlink:type="simple">ANT</abbrev> 2.36–2.51mm, secondary rhinaria spread over longer dark section occupying most of proximal third of <abbrev xmlns:xlink="http://www.w3.org/1999/xlink" xlink:title="antennae" id="ABBRID0EZHAI" xlink:type="simple">ANT</abbrev> III (Fig. <xref ref-type="fig" rid="F3">3K</xref>)</td><td rowspan="1" colspan="1">
                      <bold><italic><tp:taxon-name><tp:taxon-name-part taxon-name-part-type="genus" reg="Takecallis">T.</tp:taxon-name-part> <tp:taxon-name-part taxon-name-part-type="species" reg="arundicolens">arundicolens</tp:taxon-name-part></tp:taxon-name></italic></bold>
                    </td></tr><!--PageBreak--></tbody></table></table-wrap></sec><sec sec-type="Molecular analyses and discussion" id="SECID0EUIAI"><title>Molecular analyses and discussion</title><p>The <abbrev xmlns:xlink="http://www.w3.org/1999/xlink" xlink:title="neighbor-joining analysis" id="ABBRID0E1IAI" xlink:type="simple">NJ</abbrev> tree of partial <abbrev xmlns:xlink="http://www.w3.org/1999/xlink" xlink:title="cytochrome oxidase subunit I" id="ABBRID0E5IAI" xlink:type="simple">COI</abbrev> sequences suggested that 63 sequences are distinctly divided into six groups (Fig. <xref ref-type="fig" rid="F7">7</xref>). This result clearly represented each morpho-specific group except the <italic><tp:taxon-name><tp:taxon-name-part taxon-name-part-type="genus" reg="Takecallis">T.</tp:taxon-name-part> <tp:taxon-name-part taxon-name-part-type="species" reg="arundicolens">arundicolens</tp:taxon-name-part></tp:taxon-name></italic> complex. The <italic><tp:taxon-name><tp:taxon-name-part taxon-name-part-type="genus" reg="Takecallis">T.</tp:taxon-name-part> <tp:taxon-name-part taxon-name-part-type="species" reg="arundicolens">arundicolens</tp:taxon-name-part></tp:taxon-name></italic> complex was separated into two genetically distinct groups (Fig. <xref ref-type="fig" rid="F7">7</xref>). Genetic distances between the two <italic><tp:taxon-name><tp:taxon-name-part taxon-name-part-type="genus" reg="Takecallis">T.</tp:taxon-name-part> <tp:taxon-name-part taxon-name-part-type="species" reg="arundicolens">arundicolens</tp:taxon-name-part></tp:taxon-name></italic> groups ranged from 7.16 % to 9.36 %. These intraspecific divergence values are much higher than the general species delimitation value of 2.5 % in the subfamily <tp:taxon-name><tp:taxon-name-part taxon-name-part-type="subfamily">Calaphidinae</tp:taxon-name-part></tp:taxon-name> (<xref ref-type="bibr" rid="B23">Lee et al. 2017</xref>). In the previous study, <xref ref-type="bibr" rid="B23">Lee et al. (2017)</xref> suggested that this species complex seems to include at least 2 distinct species. However, it is very difficult to determine which one is the original species because morphological differences between genetically distinct groups were only observed in alatoid nymphs (<xref ref-type="bibr" rid="B23">Lee et al. 2017</xref>). Therefore, to solve this issue explicitly, additional studies are needed.</p><fig id="F7" position="float" orientation="portrait"><label>Figure 7.</label><caption><p>Neighbor-joining tree of <abbrev xmlns:xlink="http://www.w3.org/1999/xlink" xlink:title="cytochrome oxidase subunit I" id="ABBRID0EELAI" xlink:type="simple">COI</abbrev> partial gene sequences of <italic><tp:taxon-name><tp:taxon-name-part taxon-name-part-type="genus" reg="Takecallis">Takecallis</tp:taxon-name-part></tp:taxon-name></italic> spp. (63 sequences of five species).</p></caption><graphic xmlns:xlink="http://www.w3.org/1999/xlink" xlink:href="zookeys-748-131-g007.jpg" position="float" orientation="portrait" xlink:type="simple" id="oo_195311.jpg"/></fig><p>Except for the <italic><tp:taxon-name><tp:taxon-name-part taxon-name-part-type="genus" reg="Takecallis">T.</tp:taxon-name-part> <tp:taxon-name-part taxon-name-part-type="species" reg="arundicolens">arundicolens</tp:taxon-name-part></tp:taxon-name></italic> complex, the rest of the four species showed 0 % of intraspecific genetic divergence (Table <xref ref-type="table" rid="T2">2</xref>). Interspecific distances among the five species ranged from 5.71 % to 14.44 % (Table <xref ref-type="table" rid="T2">2</xref>). <italic><tp:taxon-name><tp:taxon-name-part taxon-name-part-type="genus" reg="Takecallis">T.</tp:taxon-name-part> <tp:taxon-name-part taxon-name-part-type="species" reg="sasae">sasae</tp:taxon-name-part></tp:taxon-name></italic> and <italic><tp:taxon-name><tp:taxon-name-part taxon-name-part-type="genus" reg="Takecallis">T.</tp:taxon-name-part> <tp:taxon-name-part taxon-name-part-type="species" reg="taiwana">taiwana</tp:taxon-name-part></tp:taxon-name></italic> showed the lowest interspecific distance level (Table <xref ref-type="table" rid="T2">2</xref>). Overall mean genetic distance was 8.91 % for the 63 partial <abbrev xmlns:xlink="http://www.w3.org/1999/xlink" xlink:title="cytochrome oxidase subunit I" id="ABBRID0EDNAI" xlink:type="simple">COI</abbrev> sequences of the five <italic><tp:taxon-name><tp:taxon-name-part taxon-name-part-type="genus" reg="Takecallis">Takecallis</tp:taxon-name-part></tp:taxon-name></italic> species.</p><table-wrap id="T2" position="float" orientation="portrait"><label>Table 2.</label><caption><p>Intra- and inter-specific pairwise genetic divergence (%) based on <abbrev xmlns:xlink="http://www.w3.org/1999/xlink" xlink:title="Kimura-2-Parameter" id="ABBRID0EXNAI" xlink:type="simple">K2P</abbrev> model for five <italic><tp:taxon-name><tp:taxon-name-part taxon-name-part-type="genus" reg="Takecallis">Takecallis</tp:taxon-name-part></tp:taxon-name></italic> species</p></caption><table rules="all"><tbody><tr><th rowspan="1" colspan="1"/><th rowspan="1" colspan="1">
              <italic><tp:taxon-name><tp:taxon-name-part taxon-name-part-type="genus" reg="Takecallis">T.</tp:taxon-name-part> <tp:taxon-name-part taxon-name-part-type="species" reg="alba">alba</tp:taxon-name-part></tp:taxon-name></italic> sp. n.(n = 8)</th><th rowspan="1" colspan="1">
              <italic><tp:taxon-name><tp:taxon-name-part taxon-name-part-type="genus" reg="Takecallis">T.</tp:taxon-name-part> <tp:taxon-name-part taxon-name-part-type="species" reg="arundicolens">arundicolens</tp:taxon-name-part></tp:taxon-name></italic> (n = 35)</th><th rowspan="1" colspan="1">
              <italic><tp:taxon-name><tp:taxon-name-part taxon-name-part-type="genus" reg="Takecallis">T.</tp:taxon-name-part> <tp:taxon-name-part taxon-name-part-type="species" reg="arundinariae">arundinariae</tp:taxon-name-part></tp:taxon-name></italic> (n = 11)</th><th rowspan="1" colspan="1">
              <italic><tp:taxon-name><tp:taxon-name-part taxon-name-part-type="genus" reg="Takecallis">T.</tp:taxon-name-part> <tp:taxon-name-part taxon-name-part-type="species" reg="sasae">sasae</tp:taxon-name-part></tp:taxon-name></italic> (n = 8)</th><th rowspan="1" colspan="1">
              <italic><tp:taxon-name><tp:taxon-name-part taxon-name-part-type="genus" reg="Takecallis">T.</tp:taxon-name-part> <tp:taxon-name-part taxon-name-part-type="species" reg="taiwana">taiwana</tp:taxon-name-part></tp:taxon-name></italic> (n = 1)</th></tr><tr><td rowspan="1" colspan="1">
              <italic><tp:taxon-name><tp:taxon-name-part taxon-name-part-type="genus" reg="Takecallis">T.</tp:taxon-name-part> <tp:taxon-name-part taxon-name-part-type="species" reg="alba">alba</tp:taxon-name-part></tp:taxon-name></italic> sp. n.</td><td rowspan="1" colspan="1">0</td><td rowspan="1" colspan="1"/><td rowspan="1" colspan="1"/><td rowspan="1" colspan="1"/><td rowspan="1" colspan="1"/></tr><tr><td rowspan="1" colspan="1">
              <italic><tp:taxon-name><tp:taxon-name-part taxon-name-part-type="genus" reg="Takecallis">T.</tp:taxon-name-part> <tp:taxon-name-part taxon-name-part-type="species" reg="arundicolens">arundicolens</tp:taxon-name-part></tp:taxon-name></italic>
            </td><td rowspan="1" colspan="1">9.36–12.58</td><td rowspan="1" colspan="1">0–9.36</td><td rowspan="1" colspan="1"/><td rowspan="1" colspan="1"/><td rowspan="1" colspan="1"/></tr><tr><td rowspan="1" colspan="1">
              <italic><tp:taxon-name><tp:taxon-name-part taxon-name-part-type="genus" reg="Takecallis">T.</tp:taxon-name-part> <tp:taxon-name-part taxon-name-part-type="species" reg="arundinariae">arundinariae</tp:taxon-name-part></tp:taxon-name></italic>
            </td><td rowspan="1" colspan="1">9.94</td><td rowspan="1" colspan="1">7.78–12.87</td><td rowspan="1" colspan="1">0</td><td rowspan="1" colspan="1"/><td rowspan="1" colspan="1"/></tr><tr><td rowspan="1" colspan="1">
              <italic><tp:taxon-name><tp:taxon-name-part taxon-name-part-type="genus" reg="Takecallis">T.</tp:taxon-name-part> <tp:taxon-name-part taxon-name-part-type="species" reg="sasae">sasae</tp:taxon-name-part></tp:taxon-name></italic>
            </td><td rowspan="1" colspan="1">13.46</td><td rowspan="1" colspan="1">10.51–12.49</td><td rowspan="1" colspan="1">14.44</td><td rowspan="1" colspan="1">0</td><td rowspan="1" colspan="1"/></tr><tr><td rowspan="1" colspan="1">
              <italic><tp:taxon-name><tp:taxon-name-part taxon-name-part-type="genus" reg="Takecallis">T.</tp:taxon-name-part> <tp:taxon-name-part taxon-name-part-type="species" reg="taiwana">taiwana</tp:taxon-name-part></tp:taxon-name></italic>
            </td><td rowspan="1" colspan="1">11.14</td><td rowspan="1" colspan="1">9.58–13.50</td><td rowspan="1" colspan="1">14.44</td><td rowspan="1" colspan="1">5.71</td><td rowspan="1" colspan="1">0</td></tr></tbody></table></table-wrap><p>Molecular evidence strongly indicates the validity of <italic><tp:taxon-name><tp:taxon-name-part taxon-name-part-type="genus" reg="Takecallis">T.</tp:taxon-name-part> <tp:taxon-name-part taxon-name-part-type="species" reg="alba">alba</tp:taxon-name-part></tp:taxon-name></italic> sp. n. All of the individuals of <italic><tp:taxon-name><tp:taxon-name-part taxon-name-part-type="genus" reg="Takecallis">T.</tp:taxon-name-part> <tp:taxon-name-part taxon-name-part-type="species" reg="alba">alba</tp:taxon-name-part></tp:taxon-name></italic> sp. n. were grouped together and this group was clearly separated from other species groups with a high interspecific distance level that ranged from 9.36 % to 13.46 % (Table <xref ref-type="table" rid="T2">2</xref>). Morphological characteristics of this species correspond <!--PageBreak--><!--PageBreak-->to molecular evidence. Although we could not test all <italic><tp:taxon-name><tp:taxon-name-part taxon-name-part-type="genus" reg="Takecallis">Takecallis</tp:taxon-name-part></tp:taxon-name></italic> species from all over the world, this species also has morphological characteristics that distinguish it from all known species. Morphologically, <italic><tp:taxon-name><tp:taxon-name-part taxon-name-part-type="genus" reg="Takecallis">T.</tp:taxon-name-part> <tp:taxon-name-part taxon-name-part-type="species" reg="alba">alba</tp:taxon-name-part></tp:taxon-name></italic> sp. n. is most similar to <italic><tp:taxon-name><tp:taxon-name-part taxon-name-part-type="genus" reg="Takecallis">T.</tp:taxon-name-part> <tp:taxon-name-part taxon-name-part-type="species" reg="affinis">affinis</tp:taxon-name-part></tp:taxon-name></italic> and <italic><tp:taxon-name><tp:taxon-name-part taxon-name-part-type="genus" reg="Takecallis">T.</tp:taxon-name-part> <tp:taxon-name-part taxon-name-part-type="species" reg="assumenta">assumenta</tp:taxon-name-part></tp:taxon-name></italic>. However, its number of accessory setae on <abbrev xmlns:xlink="http://www.w3.org/1999/xlink" xlink:title="URS" id="ABBRID0E4XAI" xlink:type="simple">URS</abbrev> and the arrangement of secondary rhinaria on <abbrev xmlns:xlink="http://www.w3.org/1999/xlink" xlink:title="antennae" id="ABBRID0EBYAI" xlink:type="simple">ANT</abbrev> III are clearly distinct from the above two species.</p><p>In the present study, four <italic><tp:taxon-name><tp:taxon-name-part taxon-name-part-type="genus" reg="Takecallis">Takecallis</tp:taxon-name-part></tp:taxon-name></italic> species were recognized from Korea. Our study demonstrated that the four species are clearly separated based on morphological and molecular evidence. However, the taxonomic status of genetically distinct groups within the <italic><tp:taxon-name><tp:taxon-name-part taxon-name-part-type="genus" reg="Takecallis">T.</tp:taxon-name-part> <tp:taxon-name-part taxon-name-part-type="species" reg="arundicolens">arundicolens</tp:taxon-name-part></tp:taxon-name></italic> complex still needs to be resolved.</p></sec></tp:treatment-sec><tp:treatment-sec><!--Section generated to contain objects referenced in tp:taxon-treatment.--><table-wrap id="T1" position="float" orientation="portrait"><label>Table 1.</label><caption><p>Biometric data of <italic><tp:taxon-name><tp:taxon-name-part taxon-name-part-type="genus" reg="Takecallis">Takecallis</tp:taxon-name-part></tp:taxon-name></italic> species in Korea.</p></caption><table rules="all"><tbody><tr><th rowspan="2" colspan="1"/><th rowspan="2" colspan="1">Body parts</th><th rowspan="1" colspan="1">
              <italic><tp:taxon-name><tp:taxon-name-part taxon-name-part-type="genus" reg="Takecallis">T.</tp:taxon-name-part> <tp:taxon-name-part taxon-name-part-type="species" reg="alba">alba</tp:taxon-name-part></tp:taxon-name></italic> sp. n.</th><th rowspan="1" colspan="1">
              <italic><tp:taxon-name><tp:taxon-name-part taxon-name-part-type="genus" reg="Takecallis">T.</tp:taxon-name-part> <tp:taxon-name-part taxon-name-part-type="species" reg="arundicolens">arundicolens</tp:taxon-name-part></tp:taxon-name></italic>
            </th><th rowspan="1" colspan="1">
              <italic><tp:taxon-name><tp:taxon-name-part taxon-name-part-type="genus" reg="Takecallis">T.</tp:taxon-name-part> <tp:taxon-name-part taxon-name-part-type="species" reg="arundinariae">arundinariae</tp:taxon-name-part></tp:taxon-name></italic>
            </th><th rowspan="1" colspan="1">
              <italic><tp:taxon-name><tp:taxon-name-part taxon-name-part-type="genus" reg="Takecallis">T.</tp:taxon-name-part> <tp:taxon-name-part taxon-name-part-type="species" reg="taiwana">taiwana</tp:taxon-name-part></tp:taxon-name></italic>
            </th></tr><tr><th rowspan="1" colspan="1">(n = 20)</th><th rowspan="1" colspan="1">(n = 20)</th><th rowspan="1" colspan="1">(n = 20)</th><th rowspan="1" colspan="1">(n = 14</th></tr><tr><td rowspan="16" colspan="1">Length (mm)</td><td rowspan="1" colspan="1">
              <abbrev xmlns:xlink="http://www.w3.org/1999/xlink" xlink:title="body length" id="ABBRID0EJDAE" xlink:type="simple">BL</abbrev>
            </td><td rowspan="1" colspan="1">2.08–2.51</td><td rowspan="1" colspan="1">1.57–1.89</td><td rowspan="1" colspan="1">1.90–2.65</td><td rowspan="1" colspan="1">2.21–2.48</td></tr><tr><td rowspan="1" colspan="1">
              <abbrev xmlns:xlink="http://www.w3.org/1999/xlink" xlink:title="antennae" id="ABBRID0E5DAE" xlink:type="simple">ANT</abbrev>
            </td><td rowspan="1" colspan="1">3.36–4.00</td><td rowspan="1" colspan="1">2.36–2.51</td><td rowspan="1" colspan="1">2.54–3.41</td><td rowspan="1" colspan="1">1.61–1.88</td></tr><tr><td rowspan="1" colspan="1">
              <abbrev xmlns:xlink="http://www.w3.org/1999/xlink" xlink:title="antennae" id="ABBRID0ETEAE" xlink:type="simple">ANT</abbrev> I</td><td rowspan="1" colspan="1">0.12</td><td rowspan="1" colspan="1">0.07–0.09</td><td rowspan="1" colspan="1">0.09–0.12</td><td rowspan="1" colspan="1">0.08</td></tr><tr><td rowspan="1" colspan="1">
              <abbrev xmlns:xlink="http://www.w3.org/1999/xlink" xlink:title="antennae" id="ABBRID0EIFAE" xlink:type="simple">ANT</abbrev> II</td><td rowspan="1" colspan="1">0.09–0.11</td><td rowspan="1" colspan="1">0.07–0.08</td><td rowspan="1" colspan="1">0.09–0.12</td><td rowspan="1" colspan="1">0.06–0.09</td></tr><tr><td rowspan="1" colspan="1">
              <abbrev xmlns:xlink="http://www.w3.org/1999/xlink" xlink:title="antennae" id="ABBRID0E4FAE" xlink:type="simple">ANT</abbrev> III</td><td rowspan="1" colspan="1">1.07–1.33</td><td rowspan="1" colspan="1">0.67–0.72</td><td rowspan="1" colspan="1">0.70–1.11</td><td rowspan="1" colspan="1">0.57–0.67</td></tr><tr><td rowspan="1" colspan="1">
              <abbrev xmlns:xlink="http://www.w3.org/1999/xlink" xlink:title="antennae" id="ABBRID0ESGAE" xlink:type="simple">ANT</abbrev> IV</td><td rowspan="1" colspan="1">0.73–0.91</td><td rowspan="1" colspan="1">0.46–0.51</td><td rowspan="1" colspan="1">0.54–0.85</td><td rowspan="1" colspan="1">0.31–0.36</td></tr><tr><td rowspan="1" colspan="1">
              <abbrev xmlns:xlink="http://www.w3.org/1999/xlink" xlink:title="antennae" id="ABBRID0EHHAE" xlink:type="simple">ANT</abbrev> V</td><td rowspan="1" colspan="1">0.60–0.69</td><td rowspan="1" colspan="1">0.46–0.48</td><td rowspan="1" colspan="1">0.48–0.77</td><td rowspan="1" colspan="1">0.26–0.33</td></tr><tr><td rowspan="1" colspan="1">
              <abbrev xmlns:xlink="http://www.w3.org/1999/xlink" xlink:title="BASE" id="ABBRID0E3HAE" xlink:type="simple">BASE</abbrev>
            </td><td rowspan="1" colspan="1">0.34–0.40</td><td rowspan="1" colspan="1">0.27–0.31</td><td rowspan="1" colspan="1">0.26–0.40</td><td rowspan="1" colspan="1">0.15–0.20</td></tr><tr><td rowspan="1" colspan="1">
              <abbrev xmlns:xlink="http://www.w3.org/1999/xlink" xlink:title="processus terminalis of last antennal segment" id="ABBRID0ERIAE" xlink:type="simple">PT</abbrev>
            </td><td rowspan="1" colspan="1">0.34–0.44</td><td rowspan="1" colspan="1">0.33–0.36</td><td rowspan="1" colspan="1">0.31–0.40</td><td rowspan="1" colspan="1">0.17–0.19</td></tr><tr><td rowspan="1" colspan="1">
              <abbrev xmlns:xlink="http://www.w3.org/1999/xlink" xlink:title="URS" id="ABBRID0EGJAE" xlink:type="simple">URS</abbrev>
            </td><td rowspan="1" colspan="1">0.05</td><td rowspan="1" colspan="1">0.05–0.06</td><td rowspan="1" colspan="1">0.05–0.06</td><td rowspan="1" colspan="1">0.07</td></tr><tr><td rowspan="1" colspan="1">
              <abbrev xmlns:xlink="http://www.w3.org/1999/xlink" xlink:title="hind femur" id="ABBRID0E2JAE" xlink:type="simple">FEM</abbrev>
            </td><td rowspan="1" colspan="1">0.55–0.69</td><td rowspan="1" colspan="1">0.41–0.46</td><td rowspan="1" colspan="1">0.53–0.66</td><td rowspan="1" colspan="1">0.46–0.50</td></tr><tr><td rowspan="1" colspan="1">
              <abbrev xmlns:xlink="http://www.w3.org/1999/xlink" xlink:title="hind tibiae" id="ABBRID0EQKAE" xlink:type="simple">TIB</abbrev>
            </td><td rowspan="1" colspan="1">0.87–1.15</td><td rowspan="1" colspan="1">0.72–0.80</td><td rowspan="1" colspan="1">0.91–1.21</td><td rowspan="1" colspan="1">0.79–0.88</td></tr><tr><td rowspan="1" colspan="1">
              <abbrev xmlns:xlink="http://www.w3.org/1999/xlink" xlink:title="second segment of hind tarsus" id="ABBRID0EFLAE" xlink:type="simple">HT 2</abbrev>
            </td><td rowspan="1" colspan="1">0.10–0.11</td><td rowspan="1" colspan="1">0.09–0.10</td><td rowspan="1" colspan="1">0.10–0.12</td><td rowspan="1" colspan="1">0.11–0.13</td></tr><tr><td rowspan="1" colspan="1">
              <abbrev xmlns:xlink="http://www.w3.org/1999/xlink" xlink:title="siphunculus" id="ABBRID0E1LAE" xlink:type="simple">SIPH</abbrev>
            </td><td rowspan="1" colspan="1">0.08–0.11</td><td rowspan="1" colspan="1">0.04–0.05</td><td rowspan="1" colspan="1">0.05–0.08</td><td rowspan="1" colspan="1">0.04–0.05</td></tr><tr><td rowspan="1" colspan="1">Cauda</td><td rowspan="1" colspan="1">0.12–0.14</td><td rowspan="1" colspan="1">0.14–0.15</td><td rowspan="1" colspan="1">0.11–0.16</td><td rowspan="1" colspan="1">0.15–0.20</td></tr><tr><td rowspan="1" colspan="1"><abbrev xmlns:xlink="http://www.w3.org/1999/xlink" xlink:title="longest setae on ANT" id="ABBRID0E4LAD" xlink:type="simple">Ls ANT</abbrev> III</td><td rowspan="1" colspan="1">0.01–0.02</td><td rowspan="1" colspan="1">0.01</td><td rowspan="1" colspan="1">0.01</td><td rowspan="1" colspan="1">0.01–0.02</td></tr><tr><td rowspan="9" colspan="1">No. of setae on</td><td rowspan="1" colspan="1">
              <abbrev xmlns:xlink="http://www.w3.org/1999/xlink" xlink:title="antennae" id="ABBRID0EXNAE" xlink:type="simple">ANT</abbrev> I</td><td rowspan="1" colspan="1">5–6</td><td rowspan="1" colspan="1">4–5</td><td rowspan="1" colspan="1">3–5</td><td rowspan="1" colspan="1">3–4</td></tr><tr><td rowspan="1" colspan="1">
              <abbrev xmlns:xlink="http://www.w3.org/1999/xlink" xlink:title="antennae" id="ABBRID0EMOAE" xlink:type="simple">ANT</abbrev> II</td><td rowspan="1" colspan="1">2–3</td><td rowspan="1" colspan="1">2–3</td><td rowspan="1" colspan="1">2–3</td><td rowspan="1" colspan="1">3</td></tr><tr><td rowspan="1" colspan="1">
              <abbrev xmlns:xlink="http://www.w3.org/1999/xlink" xlink:title="antennae" id="ABBRID0EBPAE" xlink:type="simple">ANT</abbrev> III</td><td rowspan="1" colspan="1">24–39</td><td rowspan="1" colspan="1">13–23</td><td rowspan="1" colspan="1">18–28</td><td rowspan="1" colspan="1">17–21</td></tr><tr><td rowspan="1" colspan="1">
              <abbrev xmlns:xlink="http://www.w3.org/1999/xlink" xlink:title="BASE" id="ABBRID0EWPAE" xlink:type="simple">BASE</abbrev>
            </td><td rowspan="1" colspan="1">1</td><td rowspan="1" colspan="1">1</td><td rowspan="1" colspan="1">1</td><td rowspan="1" colspan="1">1</td></tr><tr><td rowspan="1" colspan="1">
              <abbrev xmlns:xlink="http://www.w3.org/1999/xlink" xlink:title="URS" id="ABBRID0ELQAE" xlink:type="simple">URS</abbrev> (accessory setae)</td><td rowspan="1" colspan="1">4</td><td rowspan="1" colspan="1">4–5</td><td rowspan="1" colspan="1">4</td><td rowspan="1" colspan="1">4–5</td></tr><tr><td rowspan="1" colspan="1">
              <abbrev xmlns:xlink="http://www.w3.org/1999/xlink" xlink:title="siphunculus" id="ABBRID0EARAE" xlink:type="simple">SIPH</abbrev>
            </td><td rowspan="1" colspan="1">1</td><td rowspan="1" colspan="1">1</td><td rowspan="1" colspan="1">1</td><td rowspan="1" colspan="1">0</td></tr><tr><td rowspan="1" colspan="1"><abbrev xmlns:xlink="http://www.w3.org/1999/xlink" xlink:title="abdominal tergite" xlink:type="simple">ABD TERG</abbrev> VIII</td><td rowspan="1" colspan="1">2</td><td rowspan="1" colspan="1">2</td><td rowspan="1" colspan="1">2</td><td rowspan="1" colspan="1">2</td></tr><tr><td rowspan="1" colspan="1">Cauda knob</td><td rowspan="1" colspan="1">9–12</td><td rowspan="1" colspan="1">9–13</td><td rowspan="1" colspan="1">10–15</td><td rowspan="1" colspan="1">12–13</td></tr><tr><td rowspan="1" colspan="1">Each lobe of anal plate</td><td rowspan="1" colspan="1">7–10</td><td rowspan="1" colspan="1">7–8</td><td rowspan="1" colspan="1">8–12</td><td rowspan="1" colspan="1">10</td></tr><tr><td rowspan="3" colspan="1">No. of rhinaria on</td><td rowspan="1" colspan="1">
              <abbrev xmlns:xlink="http://www.w3.org/1999/xlink" xlink:title="antennae" id="ABBRID0EITAE" xlink:type="simple">ANT</abbrev> III</td><td rowspan="1" colspan="1">4–7</td><td rowspan="1" colspan="1">4–7</td><td rowspan="1" colspan="1">5–10</td><td rowspan="1" colspan="1">5–7</td></tr><tr><td rowspan="1" colspan="1">
              <abbrev xmlns:xlink="http://www.w3.org/1999/xlink" xlink:title="antennae" id="ABBRID0E4TAE" xlink:type="simple">ANT</abbrev> IV</td><td rowspan="1" colspan="1">0</td><td rowspan="1" colspan="1">0</td><td rowspan="1" colspan="1">0</td><td rowspan="1" colspan="1">0</td></tr><tr><td rowspan="1" colspan="1">
              <abbrev xmlns:xlink="http://www.w3.org/1999/xlink" xlink:title="antennae" id="ABBRID0ESUAE" xlink:type="simple">ANT</abbrev> V</td><td rowspan="1" colspan="1">1</td><td rowspan="1" colspan="1">1</td><td rowspan="1" colspan="1">1</td><td rowspan="1" colspan="1">1</td></tr><tr><td rowspan="10" colspan="1">Ratio (times)</td><td rowspan="1" colspan="1">
              <abbrev xmlns:xlink="http://www.w3.org/1999/xlink" xlink:title="antennae" id="ABBRID0EKVAE" xlink:type="simple">ANT</abbrev> / <abbrev xmlns:xlink="http://www.w3.org/1999/xlink" xlink:title="body length" id="ABBRID0EOVAE" xlink:type="simple">BL</abbrev></td><td rowspan="1" colspan="1">1.48–1.70</td><td rowspan="1" colspan="1">1.30–1.60</td><td rowspan="1" colspan="1">1.22–1.39</td><td rowspan="1" colspan="1">0.73–0.79</td></tr><tr><td rowspan="1" colspan="1">
              <abbrev xmlns:xlink="http://www.w3.org/1999/xlink" xlink:title="processus terminalis of last antennal segment" id="ABBRID0ECWAE" xlink:type="simple">PT</abbrev> / <abbrev xmlns:xlink="http://www.w3.org/1999/xlink" xlink:title="BASE" id="ABBRID0EGWAE" xlink:type="simple">BASE</abbrev></td><td rowspan="1" colspan="1">0.89–1.11</td><td rowspan="1" colspan="1">1.10–1.26</td><td rowspan="1" colspan="1">0.94–1.27</td><td rowspan="1" colspan="1">0.90–1.06</td></tr><tr><td rowspan="1" colspan="1">
              <abbrev xmlns:xlink="http://www.w3.org/1999/xlink" xlink:title="processus terminalis of last antennal segment" id="ABBRID0E1WAE" xlink:type="simple">PT</abbrev> / <abbrev xmlns:xlink="http://www.w3.org/1999/xlink" xlink:title="antennae" id="ABBRID0E5WAE" xlink:type="simple">ANT</abbrev> III</td><td rowspan="1" colspan="1">0.31–0.34</td><td rowspan="1" colspan="1">0.47–0.50</td><td rowspan="1" colspan="1">0.35–0.47</td><td rowspan="1" colspan="1">3.32–3.72</td></tr><tr><td rowspan="1" colspan="1">
              <abbrev xmlns:xlink="http://www.w3.org/1999/xlink" xlink:title="URS" id="ABBRID0ETXAE" xlink:type="simple">URS</abbrev> / <abbrev xmlns:xlink="http://www.w3.org/1999/xlink" xlink:title="second segment of hind tarsus" id="ABBRID0EXXAE" xlink:type="simple">HT 2</abbrev></td><td rowspan="1" colspan="1">0.45–0.50</td><td rowspan="1" colspan="1">0.56–0.67</td><td rowspan="1" colspan="1">0.42–0.60</td><td rowspan="1" colspan="1">0.54–0.64</td></tr><tr><td rowspan="1" colspan="1">
              <abbrev xmlns:xlink="http://www.w3.org/1999/xlink" xlink:title="URS" id="ABBRID0ELYAE" xlink:type="simple">URS</abbrev> / <abbrev xmlns:xlink="http://www.w3.org/1999/xlink" xlink:title="BASE" id="ABBRID0EPYAE" xlink:type="simple">BASE</abbrev></td><td rowspan="1" colspan="1">0.13–0.15</td><td rowspan="1" colspan="1">0.16–0.20</td><td rowspan="1" colspan="1">0.13–0.23</td><td rowspan="1" colspan="1">0.35–0.44</td></tr><tr><td rowspan="1" colspan="1">
              <abbrev xmlns:xlink="http://www.w3.org/1999/xlink" xlink:title="siphunculus" id="ABBRID0EDZAE" xlink:type="simple">SIPH</abbrev> / <abbrev xmlns:xlink="http://www.w3.org/1999/xlink" xlink:title="body length" id="ABBRID0EHZAE" xlink:type="simple">BL</abbrev></td><td rowspan="1" colspan="1">0.03–0.04</td><td rowspan="1" colspan="1">0.02–0.03</td><td rowspan="1" colspan="1">0.02–0.03</td><td rowspan="1" colspan="1">0.02</td></tr><tr><td rowspan="1" colspan="1">
              <abbrev xmlns:xlink="http://www.w3.org/1999/xlink" xlink:title="siphunculus" id="ABBRID0E2ZAE" xlink:type="simple">SIPH</abbrev> / <abbrev xmlns:xlink="http://www.w3.org/1999/xlink" xlink:title="antennae" id="ABBRID0E6ZAE" xlink:type="simple">ANT</abbrev> III</td><td rowspan="1" colspan="1">0.06–0.09</td><td rowspan="1" colspan="1">0.06–0.07</td><td rowspan="1" colspan="1">0.06–0.09</td><td rowspan="1" colspan="1">0.07–0.10</td></tr><tr><td rowspan="1" colspan="1">
              <abbrev xmlns:xlink="http://www.w3.org/1999/xlink" xlink:title="siphunculus" id="ABBRID0EU1AE" xlink:type="simple">SIPH</abbrev> / <abbrev xmlns:xlink="http://www.w3.org/1999/xlink" xlink:title="hind femur" id="ABBRID0EY1AE" xlink:type="simple">FEM</abbrev></td><td rowspan="1" colspan="1">0.13–0.17</td><td rowspan="1" colspan="1">0.09–0.12</td><td rowspan="1" colspan="1">0.09–0.13</td><td rowspan="1" colspan="1">0.09–0.12</td></tr><tr><td rowspan="1" colspan="1">
              <abbrev xmlns:xlink="http://www.w3.org/1999/xlink" xlink:title="siphunculus" id="ABBRID0EM2AE" xlink:type="simple">SIPH</abbrev> / Cauda</td><td rowspan="1" colspan="1">0.57–0.79</td><td rowspan="1" colspan="1">0.27–0.36</td><td rowspan="1" colspan="1">0.36–0.64</td><td rowspan="1" colspan="1">0.20–0.35</td></tr><tr><td rowspan="1" colspan="1"><abbrev xmlns:xlink="http://www.w3.org/1999/xlink" xlink:title="longest setae on ANT" xlink:type="simple">Ls ANT</abbrev> III / <abbrev xmlns:xlink="http://www.w3.org/1999/xlink" xlink:title="basal diameter of ANT" id="ABBRID0EF3AE" xlink:type="simple">BD III</abbrev></td><td rowspan="1" colspan="1">0.25–0.50</td><td rowspan="1" colspan="1">0.33</td><td rowspan="1" colspan="1">0.20–0.33</td><td rowspan="1" colspan="1">0.33–0.67</td></tr></tbody></table></table-wrap><fig id="F2" position="float" orientation="portrait"><label>Figure 2.</label><caption><p>Alate viviparous female of <italic><tp:taxon-name><tp:taxon-name-part taxon-name-part-type="genus" reg="Takecallis">T.</tp:taxon-name-part> <tp:taxon-name-part taxon-name-part-type="species" reg="alba">alba</tp:taxon-name-part></tp:taxon-name></italic> sp. n.: <bold>A</bold> body <bold>B</bold> dorsal <abbrev xmlns:xlink="http://www.w3.org/1999/xlink" xlink:title="abdominal tergite" xlink:type="simple">ABD TERG</abbrev> <bold>C</bold> head <bold>D</bold> cauda <bold>E</bold> anal plate <bold>F</bold> forewing <bold>G</bold> <abbrev xmlns:xlink="http://www.w3.org/1999/xlink" xlink:title="URS" id="ABBRID0EZSAG" xlink:type="simple">URS</abbrev> <bold>H</bold> <abbrev xmlns:xlink="http://www.w3.org/1999/xlink" xlink:title="second segment of hind tarsus" id="ABBRID0E6SAG" xlink:type="simple">HT 2</abbrev> <bold>I</bold> <abbrev xmlns:xlink="http://www.w3.org/1999/xlink" xlink:title="siphunculus" id="ABBRID0EFTAG" xlink:type="simple">SIPH</abbrev> <bold>J</bold> 4th marginal tubercle <bold>K</bold> <abbrev xmlns:xlink="http://www.w3.org/1999/xlink" xlink:title="antennae" id="ABBRID0ENTAG" xlink:type="simple">ANT</abbrev>.</p></caption><graphic xmlns:xlink="http://www.w3.org/1999/xlink" xlink:href="zookeys-748-131-g002.jpg" position="float" orientation="portrait" xlink:type="simple" id="oo_195306.jpg"/></fig><fig id="F3" position="float" orientation="portrait"><label>Figure 3.</label><caption><p>Alate viviparous female of <italic><tp:taxon-name><tp:taxon-name-part taxon-name-part-type="genus" reg="Takecallis">T.</tp:taxon-name-part> <tp:taxon-name-part taxon-name-part-type="species" reg="arundicolens">arundicolens</tp:taxon-name-part></tp:taxon-name></italic>: <bold>A</bold> body <bold>B</bold> dorsal <abbrev xmlns:xlink="http://www.w3.org/1999/xlink" xlink:title="abdominal tergite" xlink:type="simple">ABD TERG</abbrev> <bold>C</bold> head <bold>D</bold> cauda <bold>E</bold> anal plate <bold>F</bold> forewing <bold>G</bold> <abbrev xmlns:xlink="http://www.w3.org/1999/xlink" xlink:title="URS" id="ABBRID0EC6AG" xlink:type="simple">URS</abbrev> <bold>H</bold> <abbrev xmlns:xlink="http://www.w3.org/1999/xlink" xlink:title="second segment of hind tarsus" id="ABBRID0EI6AG" xlink:type="simple">HT 2</abbrev> <bold>I</bold> <abbrev xmlns:xlink="http://www.w3.org/1999/xlink" xlink:title="siphunculus" id="ABBRID0EO6AG" xlink:type="simple">SIPH</abbrev> <bold>J</bold> 4th marginal tubercle <bold>K</bold> <abbrev xmlns:xlink="http://www.w3.org/1999/xlink" xlink:title="antennae" id="ABBRID0EW6AG" xlink:type="simple">ANT</abbrev>.</p></caption><graphic xmlns:xlink="http://www.w3.org/1999/xlink" xlink:href="zookeys-748-131-g003.jpg" position="float" orientation="portrait" xlink:type="simple" id="oo_195307.jpg"/></fig><fig id="F4" position="float" orientation="portrait"><label>Figure 4.</label><caption><p>Alate viviparous female of <italic><tp:taxon-name><tp:taxon-name-part taxon-name-part-type="genus" reg="Takecallis">T.</tp:taxon-name-part> <tp:taxon-name-part taxon-name-part-type="species" reg="arundinariae">arundinariae</tp:taxon-name-part></tp:taxon-name></italic>: <bold>A</bold> body <bold>B</bold> dorsal <abbrev xmlns:xlink="http://www.w3.org/1999/xlink" xlink:title="abdominal tergite" xlink:type="simple">ABD TERG</abbrev> <bold>C</bold> head <bold>D</bold> cauda <bold>E</bold> anal plate <bold>F</bold> forewing <bold>G</bold> <abbrev xmlns:xlink="http://www.w3.org/1999/xlink" xlink:title="URS" id="ABBRID0EHOBG" xlink:type="simple">URS</abbrev> <bold>H</bold> <abbrev xmlns:xlink="http://www.w3.org/1999/xlink" xlink:title="second segment of hind tarsus" id="ABBRID0ENOBG" xlink:type="simple">HT 2</abbrev> <bold>I</bold> <abbrev xmlns:xlink="http://www.w3.org/1999/xlink" xlink:title="siphunculus" id="ABBRID0ETOBG" xlink:type="simple">SIPH</abbrev> <bold>J</bold> 4th marginal tubercle <bold>K</bold> <abbrev xmlns:xlink="http://www.w3.org/1999/xlink" xlink:title="antennae" id="ABBRID0E2OBG" xlink:type="simple">ANT</abbrev>.</p></caption><graphic xmlns:xlink="http://www.w3.org/1999/xlink" xlink:href="zookeys-748-131-g004.jpg" position="float" orientation="portrait" xlink:type="simple" id="oo_195308.jpg"/></fig></tp:treatment-sec><ref-list><ref id="B29"><mixed-citation xmlns:xlink="http://www.w3.org/1999/xlink" xlink:type="simple">
          <person-group><name name-style="western"><surname>Paik</surname><given-names>WH</given-names></name></person-group> (<year>1965</year>) <source>Aphids of Korea.</source> <publisher-name>Seoul National University</publisher-name>, <publisher-loc>Seoul</publisher-loc>, <size units="page">160 pp</size>.</mixed-citation></ref><ref id="B33"><mixed-citation xmlns:xlink="http://www.w3.org/1999/xlink" xlink:type="simple">
          <person-group><name name-style="western"><surname>Qiao</surname><given-names>GX</given-names></name><name name-style="western"><surname>Zhang</surname><given-names>GX</given-names></name></person-group> (<year>2004</year>) <article-title>Review of the genus <italic><tp:taxon-name><tp:taxon-name-part taxon-name-part-type="genus">Takecallis</tp:taxon-name-part></tp:taxon-name></italic> Matsumura (<tp:taxon-name><tp:taxon-name-part taxon-name-part-type="suborder">Homoptera</tp:taxon-name-part></tp:taxon-name>: <tp:taxon-name><tp:taxon-name-part taxon-name-part-type="family">Aphididae</tp:taxon-name-part></tp:taxon-name>: <tp:taxon-name>Myzocallidinae</tp:taxon-name>) from China and description of one new species.</article-title> <source>Raffles Bulletin of Zoology</source> <volume>52</volume>(<issue>2</issue>): <fpage>373</fpage>–<lpage>378</lpage>.</mixed-citation></ref><ref id="B17"><mixed-citation xmlns:xlink="http://www.w3.org/1999/xlink" xlink:type="simple">
          <person-group><name name-style="western"><surname>Higuchi</surname><given-names>H</given-names></name></person-group> (<year>1968</year>) <article-title>A revision of the genus <italic><tp:taxon-name><tp:taxon-name-part taxon-name-part-type="genus">Takecallis</tp:taxon-name-part></tp:taxon-name></italic> Matsumura (<tp:taxon-name><tp:taxon-name-part taxon-name-part-type="suborder">Homoptera</tp:taxon-name-part></tp:taxon-name>: <tp:taxon-name><tp:taxon-name-part taxon-name-part-type="family">Aphididae</tp:taxon-name-part></tp:taxon-name>).</article-title> <source><tp:taxon-name><tp:taxon-name-part taxon-name-part-type="class">Insecta</tp:taxon-name-part></tp:taxon-name> Matsumurana</source> <volume>31</volume>(<issue>4</issue>): <fpage>25</fpage>–<lpage>33</lpage>.</mixed-citation></ref><ref id="B26"><mixed-citation xmlns:xlink="http://www.w3.org/1999/xlink" xlink:type="simple">
          <person-group><name name-style="western"><surname>Maslyakov</surname><given-names>VY</given-names></name><name name-style="western"><surname>Izhevsky</surname><given-names>SS</given-names></name></person-group> (<year>2011</year>) <source>Alien phytophagous insect invasions in the European part of Russia.</source> <publisher-name>IGRAS</publisher-name>, <publisher-loc>Moscow</publisher-loc>, <size units="page">289 pp</size>. [In Russian]</mixed-citation></ref><ref id="B38"><mixed-citation xmlns:xlink="http://www.w3.org/1999/xlink" xlink:type="simple">
          <person-group><name name-style="western"><surname>Ripka</surname><given-names>G</given-names></name></person-group> (<year>2008</year>) <article-title>Checklist of the <tp:taxon-name><tp:taxon-name-part taxon-name-part-type="superfamily">Aphidoidea</tp:taxon-name-part></tp:taxon-name> and <tp:taxon-name><tp:taxon-name-part taxon-name-part-type="superfamily">Phylloxeroidea</tp:taxon-name-part></tp:taxon-name> of Hungary (<tp:taxon-name><tp:taxon-name-part taxon-name-part-type="order">Hemiptera</tp:taxon-name-part></tp:taxon-name>: <tp:taxon-name><tp:taxon-name-part taxon-name-part-type="suborder">Sternorrhyncha</tp:taxon-name-part></tp:taxon-name>).</article-title> <source>Folia Entomologica Hungarica</source> <volume>69</volume>: <fpage>19</fpage>–<lpage>157</lpage>.</mixed-citation></ref><ref id="B40"><mixed-citation xmlns:xlink="http://www.w3.org/1999/xlink" xlink:type="simple">
          <person-group><name name-style="western"><surname>Simala</surname><given-names>M</given-names></name><name name-style="western"><surname>Seljak</surname><given-names>G</given-names></name><name name-style="western"><surname>Milek</surname><given-names>TM</given-names></name></person-group> (<year>2008</year>) <article-title>Leaf aphid <italic><tp:taxon-name><tp:taxon-name-part taxon-name-part-type="genus">Takecallis</tp:taxon-name-part> <tp:taxon-name-part taxon-name-part-type="species">taiwanus</tp:taxon-name-part></tp:taxon-name></italic> Takahashi, 1926 (<tp:taxon-name><tp:taxon-name-part taxon-name-part-type="order">Hemiptera</tp:taxon-name-part></tp:taxon-name>: <tp:taxon-name><tp:taxon-name-part taxon-name-part-type="family">Aphididae</tp:taxon-name-part></tp:taxon-name>: <tp:taxon-name>Myzocallidinae</tp:taxon-name>) as a serious pest of golden bamboo (<tp:taxon-name><tp:taxon-name-part taxon-name-part-type="genus">Phyllostachys</tp:taxon-name-part></tp:taxon-name> aurea A. and C. Revière) in Croatia.</article-title> <source>Glasilo Biljne Zastite</source> <volume>8</volume>: <fpage>29</fpage>–<lpage>32</lpage>.</mixed-citation></ref><ref id="B34"><mixed-citation xmlns:xlink="http://www.w3.org/1999/xlink" xlink:type="simple">
          <person-group><name name-style="western"><surname>Quednau</surname><given-names>FW</given-names></name></person-group> (<year>1962</year>) <article-title>A list of aphids so far unrecorded from South Africa, with descriptions of two new species (<tp:taxon-name><tp:taxon-name-part taxon-name-part-type="suborder">Homoptera</tp:taxon-name-part></tp:taxon-name>, <tp:taxon-name><tp:taxon-name-part taxon-name-part-type="superfamily">Aphidoidea</tp:taxon-name-part></tp:taxon-name>).</article-title> <source>South African Journal of Agricultural Science</source> <volume>5</volume>(<issue>2</issue>): <fpage>253</fpage>–<lpage>264</lpage>.</mixed-citation></ref><ref id="B4"><mixed-citation xmlns:xlink="http://www.w3.org/1999/xlink" xlink:type="simple">
          <person-group><name name-style="western"><surname>Blackman</surname><given-names>RL</given-names></name><name name-style="western"><surname>Eastop</surname><given-names>VF</given-names></name></person-group> (<year>2017</year>) Aphids on the world’s plants: An online identification and information guide. <ext-link xlink:type="simple" ext-link-type="uri" xlink:href="http://www.aphidinwordsplants.info/">http://www.aphidinwordsplants.info/</ext-link> [Accessed: 15 December 2017]</mixed-citation></ref><ref id="B16"><mixed-citation xmlns:xlink="http://www.w3.org/1999/xlink" xlink:type="simple">
          <person-group><name name-style="western"><surname>Halbert</surname><given-names>SE</given-names></name><name name-style="western"><surname>Remaudiere</surname><given-names>G</given-names></name><name name-style="western"><surname>Webb</surname><given-names>SE</given-names></name></person-group> (<year>2000</year>) <article-title>Newly established and rarely collected aphids (<tp:taxon-name><tp:taxon-name-part taxon-name-part-type="suborder">Homoptera</tp:taxon-name-part></tp:taxon-name>: <tp:taxon-name><tp:taxon-name-part taxon-name-part-type="family">Aphididae</tp:taxon-name-part></tp:taxon-name>) in Florida and the southeastern United States.</article-title> <source>Florida Entomologist</source> <volume>83</volume>(<issue>1</issue>): <fpage>79</fpage>–<lpage>91</lpage>. <ext-link xlink:type="simple" ext-link-type="doi" xlink:href="10.2307/3496232">https://doi.org/10.2307/3496232</ext-link></mixed-citation></ref><ref id="B13"><mixed-citation xmlns:xlink="http://www.w3.org/1999/xlink" xlink:type="simple">
          <person-group><name name-style="western"><surname>Foureaux</surname><given-names>LV</given-names></name><name name-style="western"><surname>Kato</surname><given-names>CM</given-names></name></person-group> (<year>1999</year>) <article-title>First record of <italic><tp:taxon-name><tp:taxon-name-part taxon-name-part-type="genus">Takecallis</tp:taxon-name-part> <tp:taxon-name-part taxon-name-part-type="species">taiwanus</tp:taxon-name-part></tp:taxon-name></italic> (Takahashi) (<tp:taxon-name><tp:taxon-name-part taxon-name-part-type="suborder">Homoptera</tp:taxon-name-part></tp:taxon-name>: <tp:taxon-name><tp:taxon-name-part taxon-name-part-type="family">Aphididae</tp:taxon-name-part></tp:taxon-name>) in Brazil.</article-title> <source>Anais da Sociedade Entomológica do Brasil</source> <volume>28</volume>(<issue>1</issue>): <fpage>183</fpage>–<lpage>184</lpage>. <ext-link xlink:type="simple" ext-link-type="doi" xlink:href="10.1590/S0301-80591999000100021">https://doi.org/10.1590/S0301-80591999000100021</ext-link></mixed-citation></ref><ref id="B21"><mixed-citation xmlns:xlink="http://www.w3.org/1999/xlink" xlink:type="simple">
          <person-group><name name-style="western"><surname>Lazzari</surname><given-names>SMN</given-names></name><name name-style="western"><surname>Zonta</surname><given-names>de Carvalho RC</given-names></name><name name-style="western"><surname>Cardoso</surname><given-names>JT</given-names></name></person-group> (<year>1999</year>) <article-title><italic><tp:taxon-name><tp:taxon-name-part taxon-name-part-type="genus">Takecallis</tp:taxon-name-part> <tp:taxon-name-part taxon-name-part-type="species">arundinariae</tp:taxon-name-part></tp:taxon-name></italic> (Essig) (<tp:taxon-name><tp:taxon-name-part taxon-name-part-type="family">Aphididae</tp:taxon-name-part></tp:taxon-name>, <tp:taxon-name><tp:taxon-name-part taxon-name-part-type="subfamily">Drepanosiphinae</tp:taxon-name-part></tp:taxon-name>, <tp:taxon-name>Phyllaphidini</tp:taxon-name>): first record in Brazil and comparison to <italic><tp:taxon-name><tp:taxon-name-part taxon-name-part-type="genus">Takecallis</tp:taxon-name-part> <tp:taxon-name-part taxon-name-part-type="species">taiwanus</tp:taxon-name-part></tp:taxon-name></italic> (Takahashi).</article-title> <source>Revista Brasileira de Zoologia</source> <volume>16</volume>(<issue>3</issue>): <fpage>865</fpage>–<lpage>870</lpage>. <ext-link xlink:type="simple" ext-link-type="doi" xlink:href="10.1590/S0101-81751999000300023">https://doi.org/10.1590/S0101-81751999000300023</ext-link></mixed-citation></ref><ref id="B30"><mixed-citation xmlns:xlink="http://www.w3.org/1999/xlink" xlink:type="simple">
          <person-group><name name-style="western"><surname>Paik</surname><given-names>WH</given-names></name></person-group> (<year>1972</year>) <source>llustrated Encyclopedia of Fauna and Flora of Korea. Vol. 13. <tp:taxon-name><tp:taxon-name-part taxon-name-part-type="class">Insecta</tp:taxon-name-part></tp:taxon-name> (V). Samhwa Press, Inc.</source> <publisher-name>, Ministry of Education</publisher-name>, <publisher-loc>Republic of Korea, Seoul</publisher-loc>, <size units="page">751 pp</size>.</mixed-citation></ref><ref id="B35"><mixed-citation xmlns:xlink="http://www.w3.org/1999/xlink" xlink:type="simple">
          <person-group><name name-style="western"><surname>Quednau</surname><given-names>FW</given-names></name><name name-style="western"><surname>Lee</surname><given-names>S</given-names></name></person-group> (<year>2001</year>) <article-title>An annotated list of drepanosiphine aphids (<tp:taxon-name><tp:taxon-name-part taxon-name-part-type="order">Hemiptera</tp:taxon-name-part></tp:taxon-name>: <tp:taxon-name><tp:taxon-name-part taxon-name-part-type="family">Aphididae</tp:taxon-name-part></tp:taxon-name>) from Korea. Part I: <tp:taxon-name>Saltusaphidinae</tp:taxon-name> to <tp:taxon-name><tp:taxon-name-part taxon-name-part-type="subfamily">Calaphidinae</tp:taxon-name-part></tp:taxon-name> from Korea with the description of a new species.</article-title> <source>Fragmenta Faunistica</source> <volume>44</volume>: <fpage>213</fpage>–<lpage>227</lpage>. <ext-link xlink:type="simple" ext-link-type="doi" xlink:href="10.3161/00159301FF2001.44.2.213">https://doi.org/10.3161/00159301FF2001.44.2.213</ext-link></mixed-citation></ref><ref id="B23"><mixed-citation xmlns:xlink="http://www.w3.org/1999/xlink" xlink:type="simple">
          <person-group><name name-style="western"><surname>Lee</surname><given-names>Y</given-names></name><name name-style="western"><surname>Lee</surname><given-names>W</given-names></name><name name-style="western"><surname>Kanturski</surname><given-names>M</given-names></name><name name-style="western"><surname>Foottit</surname><given-names>RG</given-names></name><name name-style="western"><surname>Akimoto</surname><given-names>SI</given-names></name><name name-style="western"><surname>Lee</surname><given-names>S</given-names></name></person-group> (<year>2017</year>) Cryptic diversity of the subfamily <tp:taxon-name><tp:taxon-name-part taxon-name-part-type="subfamily">Calaphidinae</tp:taxon-name-part></tp:taxon-name> (<tp:taxon-name><tp:taxon-name-part taxon-name-part-type="order">Hemiptera</tp:taxon-name-part></tp:taxon-name>: <tp:taxon-name><tp:taxon-name-part taxon-name-part-type="family">Aphididae</tp:taxon-name-part></tp:taxon-name>) revealed by comprehensive DNA barcoding. PloS ONE 12(4): e0176582. <ext-link xlink:type="simple" ext-link-type="doi" xlink:href="10.1371/journal.pone.0176582">https://doi.org/10.1371/journal.pone.0176582</ext-link></mixed-citation></ref></ref-list></tp:taxon-treatment>
