# Supplementary material for: A review of the genus Takecallis Mastumura in Korea with the description of a new species (Hemiptera, Aphididae)
Source: Zookeys. 2018 Apr 5;(748):131–49. doi: 10.3897/zookeys.748.23140 (PMC5904397; doi:10.3897/zookeys.748.23140)
Supplement: Supplementary material 1 — Detailed collection information and Genbank accession numbers [file zookeys-748-131-s001.xlsx]

## Sheet: Supplementary 1
DNA No.	Genbank accession No.	Tribe	Subtribe	species	Country	Locality	Geographic coordinates	Date	Plant family	host plant	Collector
CZ9-1	KY307022	Panaphidini	Panaphidina	Takecallis arundicolens	Czech Republic	Praha	50˚04'31''N 14˚26'16''E	11.v.2001	Poaceae	Sasa sp.	Seunghwan Lee
CZ9-2	KY307023	Panaphidini	Panaphidina	Takecallis arundicolens	Czech Republic	Praha	50˚04'31''N 14˚26'16''E	11.v.2001	Poaceae	Sasa sp.	Seunghwan Lee
CZ9-3	KY307024	Panaphidini	Panaphidina	Takecallis arundicolens	Czech Republic	Praha	50˚04'31''N 14˚26'16''E	11.v.2001	Poaceae	Sasa sp.	Seunghwan Lee
CZ9-4	KY307025	Panaphidini	Panaphidina	Takecallis arundicolens	Czech Republic	Praha	50˚04'31''N 14˚26'16''E	11.v.2001	Poaceae	Sasa sp.	Seunghwan Lee
CZ9-5	KY307026	Panaphidini	Panaphidina	Takecallis arundicolens	Czech Republic	Praha	50˚04'31''N 14˚26'16''E	11.v.2001	Poaceae	Sasa sp.	Seunghwan Lee
S1	KY307027	Panaphidini	Panaphidina	Takecallis arundicolens	Korea	Gangwon-do, Yangyang-gun, Ganghyeon-myeon, Naksan-temple	38˚07'28''N 128˚37'40''E	25.vi.2003	Poaceae	Sasa sp.	Seunghwan Lee
S12-1	KY307028	Panaphidini	Panaphidina	Takecallis arundicolens	Korea	Jeollabuk-do, Jeongeup-si, Bokheung-myeonm, near by Mt. Naejangsan	35˚27'47''N 126˚53'43''E	18.x.2013	Poaceae	Sasa sp.	Jong-kook jung
S12-2	KY307029	Panaphidini	Panaphidina	Takecallis arundicolens	Korea	Jeollabuk-do, Jeongeup-si, Bokheung-myeonm, near by Mt. Naejangsan	35˚27'47''N 126˚53'43''E	18.x.2013	Poaceae	Sasa sp.	Jong-kook jung
S12-3	KY307030	Panaphidini	Panaphidina	Takecallis arundicolens	Korea	Jeollabuk-do, Jeongeup-si, Bokheung-myeonm, near by Mt. Naejangsan	35˚27'47''N 126˚53'43''E	18.x.2013	Poaceae	Sasa sp.	Jong-kook jung
S12-4	KY307031	Panaphidini	Panaphidina	Takecallis arundicolens	Korea	Jeollabuk-do, Jeongeup-si, Bokheung-myeonm, near by Mt. Naejangsan	35˚27'47''N 126˚53'43''E	18.x.2013	Poaceae	Sasa sp.	Jong-kook jung
S13	KY307032	Panaphidini	Panaphidina	Takecallis arundicolens	Korea	Jeollabuk-do, Jeongeup-si, Bokheung-myeonm, near by Mt. Naejangsan	35˚27'47''N 126˚53'43''E	18.x.2013	Poaceae	Sasa sp.	Jong-kook jung
S14	KY307033	Panaphidini	Panaphidina	Takecallis arundicolens	Korea	Chungcheongnam-do, Taean-gun, Cheonripo	36˚47'47''N 126˚09'04''E	10.v.2014	Poaceae	Sasa sp.	Yerim Lee & Hyoseok Lee
S15-1	KY307034	Panaphidini	Panaphidina	Takecallis arundicolens	Korea	Jeju-Island, Jeju-si, near by Seongpanak	33˚24'02''N 126˚37'06''E	1.viii.2014	Poaceae	Sasa quelpaertensis	Yerim Lee
S15-2	KY307035	Panaphidini	Panaphidina	Takecallis arundicolens	Korea	Jeju-Island, Jeju-si, near by Seongpanak	33˚24'02''N 126˚37'06''E	1.viii.2014	Poaceae	Sasa quelpaertensis	Yerim Lee
S15-3	KY307036	Panaphidini	Panaphidina	Takecallis arundicolens	Korea	Jeju-Island, Jeju-si, near by Seongpanak	33˚24'02''N 126˚37'06''E	1.viii.2014	Poaceae	Sasa quelpaertensis	Yerim Lee
S15-4	KY307037	Panaphidini	Panaphidina	Takecallis arundicolens	Korea	Jeju-Island, Jeju-si, near by Seongpanak	33˚24'02''N 126˚37'06''E	1.viii.2014	Poaceae	Sasa quelpaertensis	Yerim Lee
S15-n1	KY307038	Panaphidini	Panaphidina	Takecallis arundicolens	Korea	Jeju-Island, Jeju-si, near by Seongpanak	33˚24'02''N 126˚37'06''E	1.viii.2014	Poaceae	Sasa quelpaertensis	Yerim Lee
S15-n2	KY307039	Panaphidini	Panaphidina	Takecallis arundicolens	Korea	Jeju-Island, Jeju-si, near by Seongpanak	33˚24'02''N 126˚37'06''E	1.viii.2014	Poaceae	Sasa quelpaertensis	Yerim Lee
S2	KY307040	Panaphidini	Panaphidina	Takecallis arundicolens	Korea	Gangwon-do, Yangyang-gun, Ganghyeon-myeon, Naksan-temple	38˚07'28''N 128˚37'40''E	25.vi.2003	Poaceae	Sasa sp.	Seunghwan Lee
S4	KY307041	Panaphidini	Panaphidina	Takecallis arundicolens	Korea	Gyeongsangnam-do, Namhae-gun	34˚50'15''N 127˚53'32''E	7.iv.2006	Poaceae	Sasa sp.	Seunghwan Lee
S5	KY307042	Panaphidini	Panaphidina	Takecallis arundicolens	Korea	Jeju-Island, Seoguipo-si, Seobjikoji Beach	33˚25'24''N 126˚55'45''E	7.iv.2006	Poaceae	Sasa sp.	Seunghwan Lee
S6	KY307043	Panaphidini	Panaphidina	Takecallis arundicolens	Korea	Gyeongsangnam-do, Tongyeong-si, Donam-dong	34˚49'36''N 128˚25'36''E	11.v.2006	Poaceae	Sasa sp.	Hyojoong Kim
S7-1	KY307044	Panaphidini	Panaphidina	Takecallis arundicolens	Korea	Seoul, Ewha Womans University	37˚33'42''N 126˚56'48''E	18.x.2011	Poaceae	Sasa sp.	Yerim Lee
S7-2	KY307045	Panaphidini	Panaphidina	Takecallis arundicolens	Korea	Seoul, Ewha Womans University	37˚33'42''N 126˚56'48''E	18.x.2011	Poaceae	Sasa sp.	Yerim Lee
S7-3	KY307046	Panaphidini	Panaphidina	Takecallis arundicolens	Korea	Seoul, Ewha Womans University	37˚33'42''N 126˚56'48''E	18.x.2011	Poaceae	Sasa sp.	Yerim Lee
S7-4	KY307047	Panaphidini	Panaphidina	Takecallis arundicolens	Korea	Seoul, Ewha Womans University	37˚33'42''N 126˚56'48''E	18.x.2011	Poaceae	Sasa sp.	Yerim Lee
S7-5	KY307048	Panaphidini	Panaphidina	Takecallis arundicolens	Korea	Seoul, Ewha Womans University	37˚33'42''N 126˚56'48''E	18.x.2011	Poaceae	Sasa sp.	Yerim Lee
S8-2	KY307049	Panaphidini	Panaphidina	Takecallis arundicolens	Korea	Seoul, Yangjae-station	37˚29'04''N 127˚02'02''E	5.v.2013	Poaceae	Sasa sp.	Yerim Lee & Hyoseok Lee
S8-3	KY307050	Panaphidini	Panaphidina	Takecallis arundicolens	Korea	Seoul, Yangjae-station	37˚29'04''N 127˚02'02''E	5.v.2013	Poaceae	Sasa sp.	Yerim Lee & Hyoseok Lee
S8-4	KY307051	Panaphidini	Panaphidina	Takecallis arundicolens	Korea	Seoul, Yangjae-station	37˚29'04''N 127˚02'02''E	5.v.2013	Poaceae	Sasa sp.	Yerim Lee & Hyoseok Lee
Take1-1	KY307052	Panaphidini	Panaphidina	Takecallis arundicolens	Korea	Jeollanam-do, Yeosu-si, Odong-Island	34˚44'51''N 127˚45'52''E	16.vii.2014	Poaceae	Pseudosasa japonica	Yerim Lee & Hyoseok Lee
Take1-2	KY307053	Panaphidini	Panaphidina	Takecallis arundicolens	Korea	Jeollanam-do, Yeosu-si, Odong-Island	34˚44'51''N 127˚45'52''E	16.vii.2014	Poaceae	Pseudosasa japonica	Yerim Lee & Hyoseok Lee
S17	KY307054	Panaphidini	Panaphidina	Takecallis arundinariae	Korea	Chungcheongnam-do, Taean-gun	36˚44'44''N 126˚17'52''E	10.v.2014	Poaceae	Sasa sp.	Yerim Lee & Hyoseok Lee
S18	KY307055	Panaphidini	Panaphidina	Takecallis arundinariae	Korea	Chungcheongnam-do, Taean-gun	36˚44'44''N 126˚17'52''E	10.v.2014	Poaceae	Sasa sp.	Yerim Lee & Hyoseok Lee
JA107-1	KY307056	Panaphidini	Panaphidina	Takecallis sasae	Japan	Hokkaido, Iwamizawa	43˚12'14''N 141˚45'34''E	10.ix.2005	Poaceae	Sasa palmata	unknown
JA107-2	KY307057	Panaphidini	Panaphidina	Takecallis sasae	Japan	Hokkaido, Iwamizawa	43˚12'14''N 141˚45'34''E	10.ix.2005	Poaceae	Sasa palmata	unknown
JA118-1	KY307058	Panaphidini	Panaphidina	Takecallis sasae	Japan	Hokkaido, Ebetsu	43˚06'13''N 141˚32'10''E	16..viii.2009	Poaceae	Sasa sp.	unknown
JA118-2	KY307059	Panaphidini	Panaphidina	Takecallis sasae	Japan	Hokkaido, Ebetsu	43˚06'13''N 141˚32'10''E	16..viii.2010	Poaceae	Sasa sp.	unknown
JP3-1	KY307060	Panaphidini	Panaphidina	Takecallis sasae	Japan	Hokkaido, Iwamizawa	43˚12'14''N 141˚45'34''E	10.ix.2005	Poaceae	Sasa palmata	unknown
JP3-2	KY307061	Panaphidini	Panaphidina	Takecallis sasae	Japan	Hokkaido, Iwamizawa	43˚12'14''N 141˚45'34''E	10.ix.2005	Poaceae	Sasa palmata	unknown
JP3-3	KY307062	Panaphidini	Panaphidina	Takecallis sasae	Japan	Hokkaido, Iwamizawa	43˚12'14''N 141˚45'34''E	10.ix.2005	Poaceae	Sasa palmata	unknown
JP4	KY307063	Panaphidini	Panaphidina	Takecallis sasae	Japan	Hokkaido, Iwamizawa	43˚12'14''N 141˚45'34''E	10.ix.2005	Poaceae	Sasa palmata	unknown
S11	KY307064	Panaphidini	Panaphidina	Takecallis alba sp. n.	Korea	Gangwon-do, Pyeongchang-gun, Chahang-ri, Mt. Hwangbyeongsan	37˚42'27''N 128˚41'14''E	29.viii.2013	Poaceae	Sasa sp.	Yerim Lee
S16-1	KY307065	Panaphidini	Panaphidina	Takecallis alba sp. n.	Korea	Jeollabuk-do, Muju-gun, Deokyusan-Recreational forest	35˚54'23''N 127˚48'51''E	30.vi.2014	Poaceae	Sasa sp.	Yerim Lee
S16-2	KY307066	Panaphidini	Panaphidina	Takecallis alba sp. n.	Korea	Jeollabuk-do, Muju-gun, Deokyusan-Recreational forest	35˚54'23''N 127˚48'51''E	30.vi.2014	Poaceae	Sasa sp.	Yerim Lee
S16-3	KY307067	Panaphidini	Panaphidina	Takecallis alba sp. n.	Korea	Jeollabuk-do, Muju-gun, Deokyusan-Recreational forest	35˚54'23''N 127˚48'51''E	30.vi.2014	Poaceae	Sasa sp.	Yerim Lee
S16-4	KY307068	Panaphidini	Panaphidina	Takecallis alba sp. n.	Korea	Jeollabuk-do, Muju-gun, Deokyusan-Recreational forest	35˚54'23''N 127˚48'51''E	30.vi.2014	Poaceae	Sasa sp.	Yerim Lee
S16-5	KY307069	Panaphidini	Panaphidina	Takecallis alba sp. n.	Korea	Jeollabuk-do, Muju-gun, Deokyusan-Recreational forest	35˚54'23''N 127˚48'51''E	30.vi.2014	Poaceae	Sasa sp.	Yerim Lee
S3	KY307070	Panaphidini	Panaphidina	Takecallis alba sp. n.	Korea	Gyeongsangnam-do, Munkyeong-si, Munkyeong-eup	36˚47'11''N 128˚09'29''E	18.v.2005	Poaceae	Sasa sp.	Seunghwan Lee
S9	KY307071	Panaphidini	Panaphidina	Takecallis alba sp. n.	Korea	Gangwon-do, Pyeongchang-gun, Chahang-ri, Mt. Hwangbyeongsan	37˚42'27''N 128˚41'14''E	15.viii.2013	Poaceae	Sasa sp.	Yerim Lee

## Sheet: Supplementary 2
Genbank accession No.	Tribe	Subtribe	species	Country	Locality	Plant family	host plant	Reference
KR575233	Panaphidini	Panaphidina	Takecallis arundicolens	Canada	Canada: British Columbia, Victoria, Oak and Orca Bioregional School	unknown	unknown	Hebert et al., 2016
EU701915	Panaphidini	Panaphidina	Takecallis arundicolens	USA	California	unknown	unknown	Foottit et al., 2008
KF639649	Panaphidini	Panaphidina	Takecallis arundicolens	France	Languedoc-Roussillon , Pyrénées-Orientales, Banyuls-sur-Mer	Poaceae	Bambou sp.	Coeur D' Acier et al., 2014
JX205217	Panaphidini	Panaphidina	Takecallis arundinariae	China	unknown	unknown	unknown	unpublished
KF639650	Panaphidini	Panaphidina	Takecallis arundinariae	France	Provence-Alpes-Côte- d'Azur, Alpes-Maritimes, Antibes	unknown	unknown	Coeur D' Acier et al., 2014
KR034488	Panaphidini	Panaphidina	Takecallis arundinariae	USA	Hawaii, Hawaii, Volcano Village	unknown	unknown	Gwiazdowski et al., 2015
KR034713	Panaphidini	Panaphidina	Takecallis arundinariae	Canada	British Columbia, Langley, Bamboo Canada, 6782 - 248 Street	unknown	unknown	Gwiazdowski et al., 2015
GU135641	Panaphidini	Panaphidina	Takecallis arundinariae	Australia		unknown	unknown	Valenzuela et al., 2010
KR579007	Panaphidini	Panaphidina	Takecallis arundinariae	Canada	Canada: British Columbia, Victoria, Oak and Orca Bioregional School	unknown	unknown	Hebert et al., 2016
KR043148	Panaphidini	Panaphidina	Takecallis arundinariae	Canada	Canada: British Columbia, Brentwood Bay, Buchart Garden	unknown	unknown	Gwiazdowski, 2015
KR039454	Panaphidini	Panaphidina	Takecallis arundinariae	Canada	British Columbia, Parksville, Trillium Lodge, Moilett St at Despard Ave	unknown	unknown	Gwiazdowski, 2015
AB592749	Panaphidini	Panaphidina	Takecallis sasae	Japan		unknown	unknown	Yao, 2010
KF639651	Panaphidini	Panaphidina	Takecallis taiwana	Italy	Sicilia, Catania, Castania	Gramineae	Phyllostachys sp.	Coeur D' Acier et al., 2014
